# Supplementary material for: Bis(di-2-pyridylmethane­diol-κ3 N,O,N′)copper(II) bis­(tetra­fluorido­borate) dihydrate
Source: Acta Crystallogr Sect E Struct Rep Online. 2009 May 14;65(Pt 6):m642. doi: 10.1107/S1600536809016973 (PMC2969716; doi:10.1107/S1600536809016973)
Supplement: Supplementary file 2 [file e-65-0m642-Isup2.hkl]

# 
# h,k,l, Fc-squared, Fo-squared, sigma(Fo-squared) and status flag 
# 
data_I
_shelx_title ' kb3 in P2(1)/c' 
_shelx_refln_list_code          4 
_shelx_F_calc_maximum      137.30 
_exptl_crystal_F_000       686.00 
_reflns_d_resolution_high  0.6239 
 
loop_ 
 _symmetry_equiv_pos_as_xyz 
 'x, y, z' 
 '-x, y+1/2, -z+1/2' 
 '-x, -y, -z' 
 'x, -y-1/2, z-1/2' 
 
_cell_length_a     7.8147 
_cell_length_b    14.4225 
_cell_length_c    12.1840 
_cell_angle_alpha  90.000 
_cell_angle_beta  101.160 
_cell_angle_gamma  90.000 
 
_shelx_F_squared_multiplier     1.000 
 
loop_ 
 _refln_index_h 
 _refln_index_k 
 _refln_index_l 
 _refln_F_squared_calc 
 _refln_F_squared_meas 
 _refln_F_squared_sigma 
 _refln_observed_status 
   2   0   0     7449.82     7399.98     42.79 o 
   3   0   0      425.47      415.93      2.64 o 
   4   0   0     7885.25     7694.51     46.88 o 
   5   0   0     2515.09     2408.17     12.99 o 
   6   0   0     1195.45     1245.88     10.67 o 
   7   0   0      620.74      597.17      8.06 o 
   8   0   0      103.65      118.57      9.40 o 
   9   0   0      686.15      771.61     12.24 o 
  10   0   0      528.73      604.65     19.70 o 
  11   0   0       65.39      100.77     16.43 o 
   2   1   0     1066.74     1087.33      5.82 o 
   3   1   0     1531.41     1497.79      4.65 o 
   4   1   0      717.66      804.68     12.41 o 
   5   1   0      455.23      477.85      3.28 o 
   6   1   0       15.60       67.84      6.83 o 
   7   1   0        4.32       37.44      5.39 o 
   8   1   0       35.88       27.61      4.40 o 
   9   1   0       29.22       97.54      6.43 o 
  10   1   0        0.33      113.97      6.70 o 
  11   1   0       10.75       62.66      9.54 o 
   1   2   0     3939.30     3935.96      7.61 o 
   2   2   0        8.77       10.65      0.82 o 
   3   2   0      983.45      946.57     10.80 o 
   4   2   0       18.17       35.34      2.19 o 
   5   2   0        3.99       10.80      2.09 o 
   6   2   0      705.14      688.68      5.31 o 
   7   2   0     1024.42     1056.27     15.01 o 
   8   2   0      191.02      229.40      5.13 o 
   9   2   0      153.55      172.92     10.34 o 
  10   2   0      225.22      281.86      8.84 o 
  11   2   0       34.23       51.85     13.77 o 
   1   3   0      130.86      126.51      1.72 o 
   2   3   0      819.65      788.48      2.93 o 
   3   3   0      908.67      967.29      9.45 o 
   4   3   0       28.38       50.41      2.16 o 
   5   3   0      399.46      394.83      3.08 o 
   6   3   0       36.98       28.36      2.55 o 
   7   3   0      218.83      252.47      7.91 o 
   8   3   0        4.72       32.03      3.77 o 
   9   3   0      116.05      100.47      6.51 o 
  10   3   0       37.61       52.59     10.09 o 
  11   3   0        5.51        9.64     19.85 o 
   0   4   0     4245.93     4435.60     10.87 o 
   1   4   0     2426.77     2358.10      7.48 o 
   2   4   0     2603.12     2400.44      6.30 o 
   3   4   0     3008.89     3024.27     13.13 o 
   4   4   0      100.91       84.73      1.73 o 
   5   4   0       20.51       40.27      3.06 o 
   6   4   0       46.12       53.40      4.00 o 
   7   4   0      571.22      707.38      7.60 o 
   8   4   0      408.27      413.43      9.39 o 
   9   4   0       60.06       74.05      6.61 o 
  10   4   0       37.58       31.39     10.69 o 
  11   4   0        3.87       11.81     11.57 o 
   1   5   0     1936.59     1877.38      8.45 o 
   2   5   0      714.93      610.27      2.74 o 
   3   5   0     2130.14     2071.75      9.31 o 
   4   5   0       28.49       40.14      2.23 o 
   5   5   0      323.03      298.74      3.12 o 
   6   5   0      408.67      427.17      4.10 o 
   7   5   0       78.64       81.20      2.71 o 
   8   5   0      215.72      193.76      5.53 o 
   9   5   0       21.30       15.70      6.06 o 
  10   5   0        0.18        8.80      4.02 o 
  11   5   0       24.92       18.75      9.74 o 
   0   6   0    11519.11    11557.64     79.96 o 
   1   6   0     4217.88     4184.90     33.21 o 
   2   6   0     3729.40     3624.60     12.02 o 
   3   6   0     2498.98     2325.91      8.00 o 
   4   6   0     1790.58     1735.52      6.73 o 
   5   6   0      959.39      942.26      6.91 o 
   6   6   0     1192.60     1192.91      9.06 o 
   7   6   0      466.14      472.57      5.89 o 
   8   6   0      228.60      214.74      5.48 o 
   9   6   0       90.62       91.84      4.23 o 
  10   6   0      126.88      127.80      7.03 o 
  11   6   0       76.03       68.93      8.97 o 
   1   7   0      926.58      960.84      4.85 o 
   2   7   0      628.33      595.71      3.25 o 
   3   7   0       82.75       82.11      1.76 o 
   4   7   0       55.01       60.13      2.07 o 
   5   7   0       12.11       22.16      2.45 o 
   6   7   0       25.16       99.15      5.23 o 
   7   7   0        2.16       24.87      2.38 o 
   8   7   0        2.21       14.11      2.99 o 
   9   7   0       33.74       26.15      4.44 o 
  10   7   0        4.00       13.93      4.35 o 
  11   7   0        0.92       34.87     12.00 o 
   0   8   0      148.69      101.73      3.63 o 
   1   8   0     1158.69     1238.07      5.82 o 
   2   8   0      696.95      743.06      3.33 o 
   3   8   0      856.81      776.35      5.51 o 
   4   8   0      412.17      400.12      3.67 o 
   5   8   0      652.98      675.92      5.52 o 
   6   8   0      643.88      655.39      7.36 o 
   7   8   0      228.12      207.77      3.92 o 
   8   8   0      338.91      325.08      4.95 o 
   9   8   0       69.60       51.86      4.78 o 
  10   8   0       33.43       24.28      5.20 o 
  11   8   0       65.30       90.52     14.68 o 
   1   9   0       16.02       10.74      2.03 o 
   2   9   0      129.15      131.90      1.77 o 
   3   9   0      178.78      176.15      3.17 o 
   4   9   0       46.15       44.18      2.36 o 
   5   9   0        1.18        4.68      5.08 o 
   6   9   0       58.20       43.23      3.39 o 
   7   9   0        0.27        3.51      2.15 o 
   8   9   0       32.91       62.48      3.16 o 
   9   9   0       10.63       14.25      5.01 o 
  10   9   0       21.76        6.36      4.44 o 
   0  10   0      394.29      466.56      5.60 o 
   1  10   0      439.32      483.81      3.80 o 
   2  10   0     2884.12     3025.77     25.64 o 
   3  10   0      520.85      519.76      5.08 o 
   4  10   0       39.70       38.04      2.80 o 
   5  10   0      241.08      240.35      4.72 o 
   6  10   0        6.56        1.97      3.58 o 
   7  10   0      139.94      124.92      4.71 o 
   8  10   0      289.70      267.70      7.24 o 
   9  10   0      162.74      136.27      8.71 o 
  10  10   0       11.85        0.81      3.28 o 
   1  11   0      181.72      170.20      6.63 o 
   2  11   0      390.78      413.01      4.06 o 
   3  11   0       76.88       92.61      4.76 o 
   4  11   0       12.70        7.86      3.73 o 
   5  11   0       49.17       37.32      4.09 o 
   6  11   0        1.23        1.28      3.84 o 
   7  11   0        0.13        4.65      4.69 o 
   8  11   0        7.16       11.85      3.81 o 
   9  11   0        2.99       16.59      4.05 o 
  10  11   0       28.51       23.03     12.13 o 
   0  12   0        3.87        2.40      8.74 o 
   1  12   0      191.80      208.73      4.64 o 
   2  12   0     3473.43     3652.56     12.00 o 
   3  12   0      391.13      389.63      7.67 o 
   4  12   0      358.97      362.74      4.52 o 
   5  12   0      503.68      516.27      7.07 o 
   6  12   0      239.23      251.97      6.14 o 
   7  12   0       86.34       64.67      7.10 o 
   8  12   0      146.24      114.77      8.24 o 
   9  12   0      185.98      156.79     10.27 o 
   1  13   0     1936.11     2072.32     10.68 o 
   2  13   0      340.88      382.98      5.10 o 
   3  13   0      919.92      933.74      8.36 o 
   4  13   0        0.75        6.87      2.58 o 
   5  13   0       20.35       25.07      3.96 o 
   6  13   0       18.12       22.47      4.09 o 
   7  13   0        8.07        1.17      2.14 o 
   8  13   0        0.11       12.88      4.25 o 
   9  13   0        1.00       10.26      5.19 o 
  10  13   0        5.81        7.91     14.47 o 
   0  14   0      380.69      423.40      9.11 o 
   1  14   0      595.47      668.04      7.11 o 
   2  14   0      100.97      115.14      4.09 o 
   3  14   0      220.08      251.26      6.16 o 
   4  14   0      721.82      726.83     12.17 o 
   5  14   0      677.00      698.55      8.58 o 
   6  14   0      245.68      224.26      8.18 o 
   7  14   0        2.02        0.46      4.49 o 
   8  14   0       72.00       59.76      5.81 o 
   9  14   0       27.55       19.94      7.70 o 
   1  15   0        1.27        9.59      3.06 o 
   2  15   0      127.55      137.84      4.46 o 
   3  15   0        0.02        2.73      3.12 o 
   4  15   0       50.03       59.50      5.73 o 
   5  15   0        1.29        7.51      3.45 o 
   6  15   0       67.90       61.11      5.26 o 
   7  15   0        2.84       -1.38      3.59 o 
   8  15   0        5.37        1.59      3.46 o 
   9  15   0        6.33        0.92     75.54 o 
   0  16   0      126.63      113.86     12.33 o 
   1  16   0      268.23      307.86      5.88 o 
   2  16   0       32.98       38.65      4.29 o 
   3  16   0      189.97      194.43      7.53 o 
   4  16   0      172.87      177.54      5.85 o 
   5  16   0      275.47      279.00      8.97 o 
   6  16   0       19.92       16.78      8.05 o 
   7  16   0        7.50        5.53      8.34 o 
   8  16   0        0.76       -1.79      9.74 o 
   1  17   0       46.92       42.94      4.32 o 
   2  17   0       19.11       14.01      5.17 o 
   3  17   0       16.44       12.65      5.57 o 
   4  17   0       47.34       44.02      5.36 o 
   5  17   0       10.05        0.67      3.87 o 
   6  17   0        0.21       -0.77      7.27 o 
   0  18   0      326.50      341.55      8.47 o 
   1  18   0       75.89       78.28      5.24 o 
   2  18   0       27.58       17.32      6.64 o 
   3  18   0       62.77       61.34      7.49 o 
   4  18   0      272.99      276.54     10.09 o 
   5  18   0       92.72       78.05      7.77 o 
   6  18   0       14.66        8.35      6.06 o 
   7  18   0        5.91        6.58     53.85 o 
   1  19   0       15.39        9.30      5.16 o 
   3  19   0        1.99        0.55     95.85 o 
   4  19   0        1.19        2.20      6.76 o 
   5  19   0        1.84        1.30     12.88 o 
   6  19   0        0.22       13.43      9.43 o 
   0  20   0      230.29      300.55     12.80 o 
   1  20   0      214.01      260.55      6.44 o 
   2  20   0      142.59      162.46      8.70 o 
   3  20   0       73.21       69.47      7.77 o 
   4  20   0       29.95        5.82      8.86 o 
   5  20   0       33.80       12.45     16.30 o 
   1  21   0       11.80        0.64      2.41 o 
   2  21   0        0.11        1.75      5.40 o 
   3  21   0       14.00        9.64      9.04 o 
   0  22   0      175.99      211.05     10.15 o 
   1  22   0       37.58       28.49      9.14 o 
 -11   1   1      179.40      205.78     11.82 o 
 -10   1   1      163.67      198.11      7.55 o 
  -9   1   1      299.53      283.09      9.01 o 
  -8   1   1      409.10      443.05      8.18 o 
  -7   1   1      446.55      505.21     11.93 o 
  -6   1   1      209.74      184.51      3.30 o 
  -5   1   1     1097.04     1031.04      4.49 o 
  -4   1   1     4406.41     3937.79     82.37 o 
  -3   1   1      392.32      287.19      4.79 o 
  -2   1   1     9961.35    10304.68    151.98 o 
   2   1   1     4179.95     3903.10     17.56 o 
   3   1   1     1678.93     1477.89     11.44 o 
   4   1   1     2756.34     2810.41     33.99 o 
   5   1   1     1387.87     1371.90     19.90 o 
   6   1   1      965.58      986.02      7.54 o 
   7   1   1      851.85      890.74      9.44 o 
   8   1   1      185.32      172.15      4.96 o 
   9   1   1      298.23      341.86     12.08 o 
  10   1   1      107.78      136.09     10.10 o 
  11   1   1        6.87       21.02      9.79 o 
 -11   2   1       34.21       54.82     11.11 o 
 -10   2   1        5.22       34.87      7.77 o 
  -9   2   1       18.96       13.99      6.96 o 
  -8   2   1       91.58       79.48      5.38 o 
  -7   2   1      123.50      132.38      5.43 o 
  -6   2   1      161.28      158.66      4.97 o 
  -5   2   1      248.70      227.16      3.20 o 
  -4   2   1       76.64       89.63      3.61 o 
  -3   2   1      462.12      502.88      3.58 o 
  -2   2   1      157.76      198.68      1.68 o 
  -1   2   1     2384.53     2607.08     12.32 o 
   1   2   1    13009.84    13012.85     45.78 o 
   2   2   1     1923.13     2000.48      6.41 o 
   3   2   1      205.53      255.87      2.41 o 
   4   2   1      214.76      202.13      2.16 o 
   5   2   1      737.94      857.69      4.45 o 
   6   2   1       56.07       63.45      3.57 o 
   7   2   1       22.80        8.85      3.24 o 
   8   2   1        0.35        7.11      3.24 o 
   9   2   1      129.24      106.46      5.65 o 
  10   2   1       25.51       41.80      8.54 o 
  11   2   1       24.53       22.59     11.15 o 
 -11   3   1       30.74       19.28      8.46 o 
 -10   3   1      103.12      152.05      8.33 o 
  -9   3   1      117.62      134.51      6.77 o 
  -8   3   1       54.34       74.61      5.69 o 
  -7   3   1       37.37       48.07      4.52 o 
  -6   3   1      829.33      846.69      5.09 o 
  -5   3   1      977.87      994.39      6.67 o 
  -4   3   1      470.36      378.32      3.51 o 
  -3   3   1      954.71      951.29      4.93 o 
  -2   3   1       19.93       25.63      1.73 o 
  -1   3   1    15598.78    15859.61     74.20 o 
   0   3   1     1200.02     1199.61      7.90 o 
   1   3   1     2499.96     2585.71     11.49 o 
   2   3   1       18.50       33.09      1.42 o 
   3   3   1     2251.02     1960.38      7.48 o 
   4   3   1      164.35      127.38      3.49 o 
   5   3   1     1066.94     1121.84      8.90 o 
   6   3   1      142.76      148.76      2.71 o 
   7   3   1        2.45        3.51      2.43 o 
   8   3   1      244.76      257.84      5.90 o 
   9   3   1      340.43      333.69      9.96 o 
  10   3   1       38.99       42.46     12.08 o 
  11   3   1        3.29        3.74      9.61 o 
  12   3   1        1.28        7.62     15.10 o 
 -11   4   1        7.27       32.05     20.42 o 
 -10   4   1        4.08       25.49      8.69 o 
  -9   4   1       42.72       64.32      5.73 o 
  -8   4   1       68.28       65.90      4.44 o 
  -7   4   1        6.57        1.58      3.68 o 
  -6   4   1        3.43       19.80      2.83 o 
  -5   4   1       84.56       95.96      3.40 o 
  -4   4   1       58.20       64.40      1.11 o 
  -3   4   1      361.54      469.73      3.45 o 
  -2   4   1      144.62      130.35      1.89 o 
  -1   4   1      881.56      977.48      7.19 o 
   0   4   1     7116.58     7416.02     82.07 o 
   1   4   1       55.08       73.26      1.35 o 
   2   4   1      281.15      251.19      4.11 o 
   3   4   1      549.13      546.10      2.79 o 
   4   4   1     1219.69     1110.56      6.02 o 
   5   4   1       97.02      114.20      3.60 o 
   6   4   1       11.91       21.81      2.28 o 
   7   4   1        0.68        2.12      2.19 o 
   8   4   1       94.08       88.30      5.13 o 
   9   4   1       81.57       92.38      6.46 o 
  10   4   1        0.33        2.14      6.13 o 
  11   4   1       43.56        7.18     10.84 o 
 -11   5   1        7.98        4.42      4.80 o 
 -10   5   1       82.42       71.08      6.59 o 
  -9   5   1      241.77      240.08      9.48 o 
  -8   5   1      253.24      238.06      7.00 o 
  -7   5   1       96.63      100.62      2.67 o 
  -6   5   1      235.55      267.76      4.21 o 
  -5   5   1     1968.86     1865.73      7.33 o 
  -4   5   1      592.62      595.74      5.13 o 
  -3   5   1      844.82      854.05      3.23 o 
  -2   5   1      181.71      185.81      1.95 o 
  -1   5   1      764.24      857.34      6.33 o 
   0   5   1     1773.77     1763.66     13.57 o 
   1   5   1     1050.18     1122.19      6.04 o 
   2   5   1     3566.37     3765.11     16.54 o 
   3   5   1      462.54      414.14      2.10 o 
   4   5   1      929.55      792.48      5.65 o 
   5   5   1      781.89      837.08      8.28 o 
   6   5   1      709.02      730.59      6.41 o 
   7   5   1      230.24      215.90      4.08 o 
   8   5   1      340.59      324.41      4.69 o 
   9   5   1      152.96      124.00      6.10 o 
  10   5   1       78.93       66.09      7.42 o 
  11   5   1       40.57       47.74      8.80 o 
 -11   6   1       10.81       30.33     12.37 o 
 -10   6   1       32.04       41.51      6.18 o 
  -9   6   1       37.94       53.30      4.33 o 
  -8   6   1       46.53       82.67      5.07 o 
  -7   6   1       36.06       59.31      4.42 o 
  -6   6   1      178.07      118.78      2.91 o 
  -5   6   1        0.85       11.95      2.39 o 
  -4   6   1      228.62      224.78      2.10 o 
  -3   6   1     1113.77     1075.00      3.99 o 
  -2   6   1     1436.24     1456.12      7.52 o 
  -1   6   1       63.11       85.36      1.28 o 
   0   6   1     1562.68     1761.00      6.41 o 
   1   6   1     2092.57     2113.55     12.91 o 
   2   6   1       26.52       12.56      1.71 o 
   3   6   1     1040.87     1039.01      5.80 o 
   4   6   1       13.55       21.44      1.54 o 
   5   6   1      225.81      192.69      4.04 o 
   6   6   1       78.95      145.21      4.39 o 
   7   6   1       63.18       71.84      3.09 o 
   8   6   1        7.95       17.62      3.37 o 
   9   6   1        8.16        4.32      2.65 o 
  10   6   1        2.23       20.00      5.86 o 
  11   6   1        5.61       12.65      9.29 o 
 -11   7   1      110.62      133.18     12.95 o 
 -10   7   1       60.01       63.26      6.00 o 
  -9   7   1       45.34       56.92      4.15 o 
  -8   7   1      664.06      650.93     20.58 o 
  -7   7   1      994.92      951.05     14.78 o 
  -6   7   1      126.00      124.27      2.88 o 
  -5   7   1       37.21       30.70      1.89 o 
  -4   7   1     1469.24     1545.58      7.77 o 
  -3   7   1     6230.13     6150.38     13.63 o 
  -2   7   1     7416.42     7048.00     25.25 o 
  -1   7   1     1195.29     1178.05      9.29 o 
   0   7   1     1814.49     1823.95      9.49 o 
   1   7   1     8020.83     7772.83     47.18 o 
   2   7   1     4637.53     4675.89     17.25 o 
   3   7   1      110.67       95.75      2.97 o 
   4   7   1      401.43      365.82      3.07 o 
   5   7   1      290.53      299.99      3.11 o 
   6   7   1     1528.36     1519.78     15.38 o 
   7   7   1      766.64      749.55      8.81 o 
   8   7   1      238.98      250.39      5.71 o 
   9   7   1       10.79        8.18      3.32 o 
  10   7   1       95.82       94.30      8.24 o 
  11   7   1       95.13      104.14     10.86 o 
 -11   8   1       20.30       45.70     12.80 o 
 -10   8   1        4.03       10.83      3.51 o 
  -9   8   1       87.06       73.79      4.64 o 
  -8   8   1      165.80      155.54      6.89 o 
  -7   8   1        0.14       22.64      3.73 o 
  -6   8   1      229.40      218.66      3.78 o 
  -5   8   1      816.70      761.80      6.61 o 
  -4   8   1      208.96      176.04      3.28 o 
  -3   8   1       70.62      110.23      2.93 o 
  -2   8   1       58.06       60.72      1.78 o 
  -1   8   1        7.45        0.77      1.07 o 
   0   8   1     1308.36     1352.70      7.37 o 
   1   8   1      767.80      779.29      4.47 o 
   2   8   1       73.43      105.78      2.57 o 
   3   8   1      426.33      429.83      4.08 o 
   4   8   1       89.96       72.65      1.97 o 
   5   8   1       14.43        9.50      2.40 o 
   6   8   1       33.02       29.39      2.86 o 
   7   8   1       22.95       50.06      4.19 o 
   8   8   1       11.18       22.61      2.71 o 
   9   8   1        2.51       -0.50     10.70 o 
  10   8   1        0.07        3.44     12.49 o 
  11   8   1        0.40        3.80      7.98 o 
 -11   9   1       57.11       59.40     14.59 o 
 -10   9   1      112.48      113.56      8.34 o 
  -9   9   1       82.44       68.72      4.52 o 
  -8   9   1       79.82       89.26      4.03 o 
  -7   9   1      186.59      190.20      4.48 o 
  -6   9   1      202.60      200.16      5.15 o 
  -5   9   1        4.00       13.48      2.69 o 
  -4   9   1       59.93       58.88      1.99 o 
  -3   9   1      835.99      794.39      8.57 o 
  -2   9   1     2711.27     2521.73      8.67 o 
  -1   9   1     5210.46     5588.37     56.95 o 
   0   9   1      502.75      515.73      4.11 o 
   1   9   1       52.59       26.89      2.34 o 
   2   9   1        6.09        4.53      2.08 o 
   3   9   1     1848.51     1761.34      6.85 o 
   4   9   1      108.15      112.49      2.95 o 
   5   9   1       21.05       23.37      4.00 o 
   6   9   1      185.41      190.04      3.91 o 
   7   9   1      971.60      981.66      7.62 o 
   8   9   1      313.82      297.00      4.97 o 
   9   9   1        1.41       -1.04      4.01 o 
  10   9   1       11.74        1.06      7.03 o 
  11   9   1       25.53       14.53     22.10 o 
 -10  10   1       26.53       24.47      8.09 o 
  -9  10   1       11.48       12.99      3.17 o 
  -8  10   1       16.84        8.29      4.47 o 
  -7  10   1        3.87       15.58     15.14 o 
  -6  10   1       46.34       35.74      4.42 o 
  -5  10   1       48.10       49.46      3.58 o 
  -4  10   1       74.93       58.94      2.61 o 
  -3  10   1      149.91      171.83      3.01 o 
  -2  10   1      149.55      144.18      2.48 o 
  -1  10   1       80.72       72.39      1.99 o 
   0  10   1      204.12      206.83      5.96 o 
   1  10   1      193.74      244.29      3.61 o 
   2  10   1       44.78       52.08      2.84 o 
   3  10   1      109.75      116.13      4.08 o 
   4  10   1      112.43       99.57      5.23 o 
   5  10   1       35.73       46.58      3.85 o 
   6  10   1       21.79       16.18      3.85 o 
   7  10   1        0.45       34.43      3.71 o 
   8  10   1       17.71       16.29      3.04 o 
   9  10   1       17.34        4.59      2.79 o 
  10  10   1      106.70       67.71      8.14 o 
 -10  11   1       47.29       26.65     12.93 o 
  -9  11   1      226.63      211.91     13.06 o 
  -8  11   1       59.03       48.96      4.61 o 
  -7  11   1       61.88       42.45      4.23 o 
  -6  11   1       35.21       29.71      3.98 o 
  -5  11   1       22.46       24.93      3.46 o 
  -4  11   1      126.69      124.88      3.93 o 
  -3  11   1      591.00      546.62      4.75 o 
  -2  11   1     1066.66     1096.56      6.89 o 
  -1  11   1       65.49       69.59      5.39 o 
   0  11   1     1185.17     1214.93      6.29 o 
   1  11   1      475.40      477.24      5.24 o 
   2  11   1      250.91      286.21      4.94 o 
   3  11   1       62.45       51.50      4.67 o 
   4  11   1       36.48       46.91      5.88 o 
   5  11   1      993.27      963.74     11.62 o 
   6  11   1      289.77      287.86      6.83 o 
   7  11   1      275.15      259.58     11.59 o 
   8  11   1       58.74       47.90      4.71 o 
   9  11   1       73.65       80.87      6.76 o 
  10  11   1        0.68       10.80      9.14 o 
  -9  12   1       17.46       33.68      5.04 o 
  -8  12   1        6.20       10.72      4.48 o 
  -7  12   1       20.21       15.88      4.10 o 
  -6  12   1        0.03        2.83      2.69 o 
  -5  12   1      120.09       99.90      4.06 o 
  -4  12   1        9.62       15.41      2.63 o 
  -3  12   1       42.11       42.73      3.07 o 
  -2  12   1      667.72      670.31      7.09 o 
  -1  12   1       10.26       13.94      6.19 o 
   0  12   1     1399.76     1452.28      7.23 o 
   1  12   1      512.29      530.28      7.59 o 
   2  12   1       29.40       35.94      3.87 o 
   3  12   1      418.03      406.29      4.92 o 
   4  12   1        2.43        1.34      2.01 o 
   5  12   1       46.13       50.36      4.65 o 
   6  12   1       50.87       40.19      5.05 o 
   7  12   1        6.44        3.83      4.75 o 
   8  12   1        3.77        2.82      3.65 o 
   9  12   1       19.85       23.94      6.96 o 
  10  12   1       23.88       13.66     14.77 o 
  -9  13   1      128.14      110.64      8.16 o 
  -8  13   1      168.54      151.24      7.67 o 
  -7  13   1       75.66       54.00      5.18 o 
  -6  13   1      313.49      283.67      5.58 o 
  -5  13   1      366.71      363.06      6.82 o 
  -4  13   1      694.86      678.58      6.18 o 
  -3  13   1      439.03      424.12      6.07 o 
  -2  13   1     1072.27     1150.11      7.75 o 
  -1  13   1      896.53      918.32      7.51 o 
   0  13   1     2162.25     2317.93     11.05 o 
   1  13   1     1464.63     1595.26     12.89 o 
   2  13   1      363.58      431.28      7.49 o 
   3  13   1       31.87       37.85      4.64 o 
   4  13   1      674.68      671.06      7.82 o 
   5  13   1      488.94      499.87     12.55 o 
   6  13   1      271.52      259.80      7.62 o 
   7  13   1       47.79       43.35      5.61 o 
   8  13   1       98.68       84.72      6.38 o 
   9  13   1       52.46       43.12      8.76 o 
  -9  14   1        3.13        2.79      6.47 o 
  -8  14   1        0.07        7.37      5.31 o 
  -7  14   1       27.02       23.30      5.42 o 
  -6  14   1        2.67       13.07      3.88 o 
  -5  14   1       72.98       76.50      5.22 o 
  -4  14   1      208.98      195.45      5.80 o 
  -3  14   1      145.83      123.91      4.12 o 
  -2  14   1       51.12       49.24      3.56 o 
  -1  14   1       25.06       35.27      3.66 o 
   0  14   1      198.49      222.20      5.19 o 
   1  14   1      228.60      238.57      4.33 o 
   2  14   1      155.98      161.83      6.95 o 
   3  14   1       26.68       32.50      3.88 o 
   4  14   1       31.90       30.64      5.02 o 
   5  14   1       80.65       74.77      5.87 o 
   6  14   1        5.62        8.05      5.99 o 
   7  14   1       12.52        2.45      2.81 o 
   8  14   1        1.95        0.95      2.77 o 
   9  14   1        0.15        7.34      7.06 o 
  -9  15   1        4.45        5.87     12.21 o 
  -8  15   1       56.57       39.83      7.11 o 
  -7  15   1      142.36      116.62      6.24 o 
  -6  15   1      131.21      111.06      6.50 o 
  -5  15   1      183.10      177.78      6.18 o 
  -4  15   1      203.90      201.64      6.25 o 
  -3  15   1      311.20      305.51      7.30 o 
  -2  15   1        4.62        4.49      4.33 o 
  -1  15   1      243.13      274.40      5.29 o 
   0  15   1      232.89      248.22      5.65 o 
   1  15   1      443.17      489.41      7.98 o 
   2  15   1       64.11       62.27      4.51 o 
   3  15   1      605.68      671.31     14.03 o 
   4  15   1      334.39      316.35      8.79 o 
   5  15   1       78.86       66.75      5.16 o 
   6  15   1       57.74       45.42      6.15 o 
   7  15   1       49.24       46.07      5.74 o 
   8  15   1       28.46       22.61      7.35 o 
   9  15   1       29.89       21.86     19.64 o 
  -8  16   1        2.24       -1.75      5.60 o 
  -7  16   1        0.58       13.35     10.41 o 
  -6  16   1        0.76        3.99      5.51 o 
  -5  16   1       22.56       16.15      5.66 o 
  -4  16   1        4.69        5.46     10.58 o 
  -3  16   1       54.28       53.59      5.11 o 
  -2  16   1        0.02        0.77      3.22 o 
  -1  16   1        4.41        2.46      2.92 o 
   0  16   1        6.16       11.62      3.90 o 
   1  16   1       14.75        3.68      6.87 o 
   2  16   1        2.26        0.96      2.29 o 
   3  16   1        6.26       10.47      5.13 o 
   4  16   1        8.32       11.72      6.44 o 
   5  16   1        0.05        0.13      0.58 o 
   6  16   1       29.91       16.20      7.34 o 
   7  16   1        0.67        0.72      5.45 o 
   8  16   1        0.13        4.38      9.29 o 
  -8  17   1        2.48        1.49     34.35 o 
  -7  17   1       73.56       60.86      8.05 o 
  -6  17   1       57.91       43.69      7.54 o 
  -5  17   1      118.54      101.97      8.74 o 
  -4  17   1       44.84       41.13      5.76 o 
  -3  17   1      115.14      132.22      6.86 o 
  -2  17   1        5.72       -0.02      1.21 o 
  -1  17   1       26.63       44.14      4.86 o 
   0  17   1      169.05      207.05      5.08 o 
   1  17   1       72.58       78.94      4.94 o 
   2  17   1      102.99      107.77      5.66 o 
   3  17   1      148.61      157.14      7.47 o 
   4  17   1      177.94      180.30     10.16 o 
   5  17   1       48.78       27.68      7.36 o 
   6  17   1        7.76        0.33      6.76 o 
   7  17   1       10.21        4.22     12.33 o 
   8  17   1        8.43       11.64     18.18 o 
  -7  18   1        3.72        1.26     11.98 o 
  -6  18   1        0.35        4.70      6.07 o 
  -5  18   1       42.24       47.72      6.91 o 
  -4  18   1        1.98        3.59     12.23 o 
  -3  18   1        6.60        0.05      0.85 o 
  -2  18   1       54.21       53.02      4.86 o 
  -1  18   1       18.38       18.69      5.31 o 
   0  18   1       17.36       20.22      5.04 o 
   1  18   1       46.54       52.93      5.00 o 
   2  18   1        1.26        9.01      8.47 o 
   3  18   1        0.01        0.19      1.09 o 
   4  18   1        8.04       16.07      5.31 o 
   5  18   1        2.00        2.18     13.86 o 
  -6  19   1      257.15      221.73     10.77 o 
  -5  19   1      184.50      202.27     18.20 o 
  -4  19   1       70.18       63.05      7.83 o 
  -3  19   1        8.58        5.74      8.21 o 
  -2  19   1      257.18      304.62      7.94 o 
  -1  19   1      370.38      457.78      6.93 o 
   0  19   1      184.87      215.21      5.90 o 
   1  19   1       37.68       35.28      6.66 o 
   2  19   1       74.38       77.70      7.59 o 
   3  19   1      217.50      227.33     10.46 o 
   4  19   1      374.03      370.30     11.92 o 
   5  19   1       85.35       81.31      8.85 o 
   6  19   1       26.47       10.18     20.99 o 
  -5  20   1        1.01        6.07     13.84 o 
  -4  20   1       56.51       52.15      7.57 o 
  -3  20   1       79.09       75.65      7.59 o 
  -2  20   1        4.96        9.59      5.23 o 
  -1  20   1        3.19        6.96      4.05 o 
   0  20   1        1.71        4.52     12.66 o 
   1  20   1       28.06       35.21      6.69 o 
   2  20   1        3.61        0.86      2.85 o 
   3  20   1        0.93        0.71      5.68 o 
   4  20   1        3.49        2.89     34.52 o 
   5  20   1        0.09        2.28     12.12 o 
  -4  21   1       40.29       36.47     14.35 o 
  -3  21   1       69.78       60.75      8.73 o 
  -2  21   1       61.09       51.52      8.65 o 
  -1  21   1       23.73        3.61      5.38 o 
   0  21   1       19.63       15.56      9.23 o 
   1  21   1       65.13       66.09      8.52 o 
   2  21   1       84.09       92.94      8.50 o 
   3  21   1      148.91      157.89     17.95 o 
  -1  22   1        0.78        2.40      4.73 o 
   1  22   1        0.11       -0.10      0.31 o 
   3  22   1        3.21       20.09     16.57 o 
 -12   0   2      125.45      168.72     22.66 o 
 -11   0   2       96.87      127.72     11.90 o 
 -10   0   2      108.89      124.41     14.70 o 
  -9   0   2      226.77      270.08     12.47 o 
  -8   0   2      121.33      126.49     22.30 o 
  -7   0   2      820.46      801.67     13.10 o 
  -6   0   2     1508.39     1558.72     20.41 o 
  -5   0   2       22.56       24.27      2.79 o 
  -4   0   2     1003.20     1138.36      7.28 o 
  -3   0   2    18851.28    18188.90    104.61 o 
  -1   0   2     6880.53     7285.02    222.47 o 
   1   0   2     5814.56     5893.99     35.14 o 
   2   0   2      772.06      845.33      4.37 o 
   3   0   2     1698.06     1560.82      8.23 o 
   4   0   2     4422.50     4544.50    116.49 o 
   5   0   2     1753.47     1658.97      9.78 o 
   6   0   2      430.42      339.04      7.41 o 
   7   0   2      701.64      764.93     10.27 o 
   8   0   2      194.70      217.65      9.57 o 
   9   0   2        9.25        0.31      2.98 o 
  10   0   2       53.19       50.69     12.36 o 
  11   0   2       71.21       89.63     19.69 o 
 -12   1   2        0.23       50.89     13.85 o 
 -11   1   2        1.60       24.45      7.84 o 
 -10   1   2        3.98       20.58      7.04 o 
  -9   1   2       59.18       92.68      8.96 o 
  -8   1   2        2.86       18.23      6.09 o 
  -7   1   2        4.03       17.11      3.08 o 
  -6   1   2       48.37       78.89      5.83 o 
  -5   1   2     1142.07      992.80     20.29 o 
  -4   1   2     3200.24     3187.46      8.67 o 
  -3   1   2      131.38      179.75      4.86 o 
  -2   1   2     2785.58     2796.36     12.83 o 
  -1   1   2      227.40      267.20      2.28 o 
   1   1   2     2889.36     2980.10     10.68 o 
   2   1   2      286.56      312.22      2.53 o 
   3   1   2      401.55      439.96      4.59 o 
   4   1   2      102.92      122.46      4.11 o 
   5   1   2      848.54      920.96      8.17 o 
   6   1   2        0.00       -1.07      1.43 o 
   7   1   2        2.22       24.48      5.16 o 
   8   1   2        0.60       25.03      3.71 o 
   9   1   2        2.46        6.18      4.03 o 
  10   1   2       66.50       57.14      7.57 o 
  11   1   2        9.90       22.78      9.54 o 
 -12   2   2       47.68       31.46     24.90 o 
 -11   2   2       22.53       35.86     10.47 o 
 -10   2   2      123.19      159.73      8.25 o 
  -9   2   2      403.53      426.60     16.45 o 
  -8   2   2      123.20      126.91      6.13 o 
  -7   2   2       29.11       14.89      4.33 o 
  -6   2   2      308.99      307.20      4.45 o 
  -5   2   2      398.83      370.29      5.02 o 
  -4   2   2     1719.84     1638.54      5.09 o 
  -3   2   2     6399.88     6174.32     36.07 o 
  -2   2   2     3993.02     3963.09     24.21 o 
  -1   2   2       12.23       10.77      0.46 o 
   0   2   2      912.32      928.09     10.67 o 
   1   2   2     9535.13     9272.12     27.73 o 
   2   2   2     2636.67     2674.53     17.60 o 
   3   2   2       67.43       56.47      1.51 o 
   4   2   2     4919.11     4616.26     41.11 o 
   5   2   2     4633.82     4680.83     27.85 o 
   6   2   2      246.09      253.31      4.59 o 
   7   2   2      317.19      343.70      4.48 o 
   8   2   2      362.14      382.47      9.58 o 
   9   2   2       58.79       59.66      6.90 o 
  10   2   2       13.43       40.29      7.49 o 
  11   2   2       23.26       27.36     10.75 o 
 -12   3   2       26.38        6.95    228.62 o 
 -11   3   2        0.34       18.22     20.36 o 
 -10   3   2        6.08       43.00      6.58 o 
  -9   3   2       56.52       98.28     10.35 o 
  -8   3   2        7.94       14.28      6.93 o 
  -7   3   2        0.76        3.65      4.27 o 
  -6   3   2        2.26        4.36      1.51 o 
  -5   3   2      245.88      312.18      3.68 o 
  -4   3   2      952.12      886.23      5.69 o 
  -3   3   2      795.24      738.48      2.45 o 
  -2   3   2     1948.56     1988.77      9.84 o 
  -1   3   2     1100.66     1239.48      6.03 o 
   0   3   2     2099.15     2324.77     16.78 o 
   1   3   2     7803.29     7923.01     50.54 o 
   2   3   2      805.74      718.30      3.24 o 
   3   3   2       27.34       49.22      1.55 o 
   4   3   2       91.18      128.38      5.25 o 
   5   3   2      594.95      658.75      7.76 o 
   6   3   2       31.05       23.71      2.31 o 
   7   3   2      306.87      312.02      7.04 o 
   8   3   2       50.53       87.31      8.22 o 
   9   3   2        0.10        1.45      2.40 o 
  10   3   2       79.12       61.38      8.57 o 
  11   3   2        8.06       26.89     14.46 o 
 -12   4   2       15.98       25.31     27.35 o 
 -11   4   2        7.74       15.88     11.21 o 
 -10   4   2      212.11      253.81     13.39 o 
  -9   4   2      311.61      374.60      6.82 o 
  -8   4   2       21.18       19.97      3.75 o 
  -7   4   2        3.02       15.58      4.11 o 
  -6   4   2      481.36      385.41      3.00 o 
  -5   4   2     1758.50     1695.87     14.71 o 
  -4   4   2       17.61       11.05      1.00 o 
  -3   4   2     3426.48     3353.72     11.07 o 
  -2   4   2     5040.38     4869.98     16.13 o 
  -1   4   2      133.22      133.04      2.33 o 
   0   4   2      138.45       99.41      2.26 o 
   1   4   2     9025.09     8871.60    102.98 o 
   2   4   2      473.59      457.68      2.66 o 
   3   4   2       18.98       16.08      1.53 o 
   4   4   2      514.72      487.76      5.85 o 
   5   4   2      684.71      729.28      5.70 o 
   6   4   2      617.32      682.69      5.63 o 
   7   4   2      584.03      618.27      7.21 o 
   8   4   2      334.18      342.15      8.54 o 
   9   4   2       35.50       30.98      8.69 o 
  10   4   2        0.96       -0.08      2.23 o 
  11   4   2       31.49       50.36      9.45 o 
 -11   5   2        4.48       17.04     10.72 o 
 -10   5   2       12.46       50.31      7.93 o 
  -9   5   2       97.80      109.68      5.08 o 
  -8   5   2        0.33       11.39     12.35 o 
  -7   5   2      250.89      245.99     10.09 o 
  -6   5   2      149.51      165.93      5.36 o 
  -5   5   2       44.51       70.99      2.97 o 
  -4   5   2      306.80      308.12      2.85 o 
  -3   5   2      154.31      197.67      2.02 o 
  -2   5   2      122.47      173.83      1.19 o 
  -1   5   2        0.32        0.33      0.71 o 
   0   5   2     4268.48     4603.57     24.71 o 
   1   5   2     8038.50     7880.08    125.70 o 
   2   5   2       39.89       78.03      2.16 o 
   3   5   2     2017.61     1918.12      9.87 o 
   4   5   2       59.34       78.03      2.76 o 
   5   5   2      288.05      271.18      4.39 o 
   6   5   2       71.43       81.23      2.75 o 
   7   5   2      241.04      235.05      4.01 o 
   8   5   2       33.28       26.36      3.95 o 
   9   5   2        2.95        6.03      7.12 o 
  10   5   2       16.81       12.77      6.77 o 
  11   5   2        7.02       18.06      5.90 o 
 -11   6   2       79.44      117.94      9.75 o 
 -10   6   2       74.26       83.50      6.69 o 
  -9   6   2       76.17       75.78      4.99 o 
  -8   6   2      232.38      226.62      9.76 o 
  -7   6   2     1463.32     1395.99     29.13 o 
  -6   6   2      413.23      448.30      5.20 o 
  -5   6   2      441.78      451.51      5.48 o 
  -4   6   2      709.53      644.03      4.29 o 
  -3   6   2     3175.23     3168.07     17.96 o 
  -2   6   2     4423.64     4561.22     24.36 o 
  -1   6   2     4333.36     4382.69     38.88 o 
   0   6   2     4746.94     4853.03     54.18 o 
   1   6   2       14.85       41.64      1.39 o 
   2   6   2     5059.30     4816.14     29.37 o 
   3   6   2      913.79      817.31      8.57 o 
   4   6   2     1248.71     1230.97      5.83 o 
   5   6   2       93.37       82.73      2.32 o 
   6   6   2      824.32      826.46      5.98 o 
   7   6   2      269.37      258.39      3.91 o 
   8   6   2      271.48      261.18      4.63 o 
   9   6   2       96.59       89.42      6.09 o 
  10   6   2       46.46       34.94      6.51 o 
  11   6   2       34.44       50.79      9.73 o 
 -11   7   2       59.54      123.36     11.53 o 
 -10   7   2       47.85       55.24      6.64 o 
  -9   7   2       23.75       16.60      5.59 o 
  -8   7   2        0.90       29.34      3.65 o 
  -7   7   2       25.92       82.71      6.74 o 
  -6   7   2       20.63        9.82      2.24 o 
  -5   7   2      145.82      128.40      2.03 o 
  -4   7   2      210.15      221.24      2.00 o 
  -3   7   2       33.37       27.96      1.25 o 
  -2   7   2      463.64      599.12      6.06 o 
  -1   7   2      661.23      595.90      3.80 o 
   0   7   2     1551.02     1640.74     15.44 o 
   1   7   2     1408.15     1432.77     13.77 o 
   2   7   2      311.55      347.68      3.46 o 
   3   7   2       63.33       93.81      2.36 o 
   4   7   2      104.46      119.49      2.38 o 
   5   7   2      232.61      237.59      3.12 o 
   6   7   2        9.50       23.56      2.28 o 
   7   7   2        0.63        0.07      1.24 o 
   8   7   2       42.17       46.49      3.68 o 
   9   7   2        0.06        9.86      4.64 o 
  10   7   2        0.08       11.71      6.12 o 
  11   7   2        0.83       13.88      8.23 o 
 -11   8   2      188.41      224.05      8.96 o 
 -10   8   2       49.79       28.51      7.63 o 
  -9   8   2        4.65        1.60      2.79 o 
  -8   8   2      180.49      173.74      7.15 o 
  -7   8   2      377.51      347.97     10.37 o 
  -6   8   2      362.77      365.65      5.77 o 
  -5   8   2      253.57      241.18      2.28 o 
  -4   8   2     1198.53     1191.46      8.78 o 
  -3   8   2       82.53      105.62      2.61 o 
  -2   8   2       55.17       52.55      1.94 o 
  -1   8   2     3950.51     3902.28      9.41 o 
   0   8   2     1294.46     1310.34     17.44 o 
   1   8   2      107.75       99.29      2.81 o 
   2   8   2      589.25      520.16      5.35 o 
   3   8   2     3373.33     3283.82     29.34 o 
   4   8   2     1244.14     1278.92      7.93 o 
   5   8   2      569.87      586.49      5.92 o 
   6   8   2      548.14      532.01      6.02 o 
   7   8   2      194.59      205.53      3.59 o 
   8   8   2       68.40       68.79      4.39 o 
   9   8   2       47.33       34.47      5.88 o 
  10   8   2      138.79      140.69     10.44 o 
  11   8   2       34.82       33.75     10.39 o 
 -11   9   2       21.77       66.10      9.61 o 
 -10   9   2       13.44       20.00      6.48 o 
  -9   9   2        0.79        1.15      3.51 o 
  -8   9   2       30.54       21.40      3.87 o 
  -7   9   2       43.62       29.45      3.29 o 
  -6   9   2        4.85        2.09      2.09 o 
  -5   9   2      129.28      138.55      2.10 o 
  -4   9   2      249.61      236.26      3.39 o 
  -3   9   2      182.29      187.56      2.42 o 
  -2   9   2        4.91        4.46      1.36 o 
  -1   9   2       10.18       14.06      1.64 o 
   0   9   2      444.10      446.94      4.78 o 
   1   9   2      399.75      386.78      5.02 o 
   2   9   2      159.61      150.69      2.85 o 
   3   9   2        8.21       17.03      3.48 o 
   4   9   2      733.35      610.80      4.86 o 
   5   9   2      114.68      115.31      3.25 o 
   6   9   2        1.13       12.88      2.96 o 
   7   9   2        1.78       17.02      3.07 o 
   8   9   2        0.77       -0.75      1.76 o 
   9   9   2        0.51        1.00     24.13 o 
  10   9   2        0.95       14.29     11.55 o 
  11   9   2        8.01       11.82     17.99 o 
 -11  10   2       86.72       65.97     19.05 o 
 -10  10   2       86.01       85.50      8.93 o 
  -9  10   2       18.32       17.24      6.05 o 
  -8  10   2       75.05       85.42      4.34 o 
  -7  10   2        8.68       14.76      4.58 o 
  -6  10   2       61.87       51.14      3.30 o 
  -5  10   2      852.92      826.08     10.63 o 
  -4  10   2     1652.24     1678.39     18.75 o 
  -3  10   2      415.93      444.11      2.88 o 
  -2  10   2      162.27      176.44      2.61 o 
  -1  10   2      395.66      372.68      3.61 o 
   0  10   2      363.06      312.52      4.22 o 
   1  10   2     1656.65     1714.01      7.80 o 
   2  10   2     1177.80     1176.29      7.16 o 
   3  10   2      737.01      762.98      9.44 o 
   4  10   2       72.02       52.12      3.15 o 
   5  10   2      265.70      255.74      5.56 o 
   6  10   2      477.08      454.95      7.21 o 
   7  10   2      381.25      364.82      8.06 o 
   8  10   2       18.64        6.39      6.02 o 
   9  10   2       13.43        7.47      5.17 o 
  10  10   2       26.26       22.46     10.35 o 
 -10  11   2       20.41       21.49     11.56 o 
  -9  11   2       17.79       18.87      6.12 o 
  -8  11   2       40.62       42.38      4.41 o 
  -7  11   2       55.90       36.02      4.09 o 
  -6  11   2       49.05       36.41      3.84 o 
  -5  11   2        4.41       16.01      2.34 o 
  -4  11   2       86.23      102.13      2.80 o 
  -3  11   2       19.76       22.34      2.16 o 
  -2  11   2      416.62      426.56      5.74 o 
  -1  11   2      234.86      242.47      3.43 o 
   0  11   2        4.12        6.50      2.24 o 
   1  11   2      578.84      636.66     12.00 o 
   2  11   2      456.59      469.69      5.51 o 
   3  11   2      120.02      110.17      3.75 o 
   4  11   2      209.52      166.80      6.37 o 
   5  11   2      239.00      222.82      9.19 o 
   6  11   2      239.89      200.01      6.76 o 
   7  11   2       22.23       16.81      4.40 o 
   8  11   2        3.35       -1.13      1.88 o 
   9  11   2       10.03        6.52      5.31 o 
  10  11   2        6.58       -2.04     14.67 o 
 -10  12   2       39.06       13.48     13.54 o 
  -9  12   2       58.82       50.20      6.99 o 
  -8  12   2      164.60      154.25      7.45 o 
  -7  12   2      157.85      149.07      5.66 o 
  -6  12   2       52.71       61.42      4.12 o 
  -5  12   2      393.15      399.38      8.06 o 
  -4  12   2     1457.57     1477.92     27.62 o 
  -3  12   2      241.87      225.06      4.15 o 
  -2  12   2      107.79      126.80      3.95 o 
  -1  12   2       76.47       86.53      3.58 o 
   0  12   2      957.90     1046.08      8.93 o 
   1  12   2      933.50      929.35     16.57 o 
   2  12   2     2111.99     2130.81     15.54 o 
   3  12   2      328.62      350.51      5.38 o 
   4  12   2       43.68       40.56      5.29 o 
   5  12   2      276.39      251.92      7.56 o 
   6  12   2      512.22      470.49     22.96 o 
   7  12   2       69.55       58.16      6.43 o 
   8  12   2       26.21       19.31      6.50 o 
   9  12   2      101.34       91.89      8.27 o 
  10  12   2       29.90       22.95     12.25 o 
  -9  13   2        3.51        4.14     13.02 o 
  -8  13   2        1.07       12.32      4.61 o 
  -7  13   2        5.34       15.45      4.34 o 
  -6  13   2        0.44        9.05      3.34 o 
  -5  13   2        4.18        4.70      2.76 o 
  -4  13   2       63.48       51.58      3.55 o 
  -3  13   2       43.43       36.25      3.53 o 
  -2  13   2       82.53       64.50      4.08 o 
  -1  13   2      277.49      269.94      4.76 o 
   0  13   2       76.40       74.04      3.12 o 
   1  13   2       37.07       30.81      3.30 o 
   2  13   2        8.85        9.47      3.09 o 
   3  13   2       81.61      100.96      8.80 o 
   4  13   2      118.05       98.30      4.28 o 
   5  13   2       17.94       15.34      5.49 o 
   6  13   2        8.02       13.69      4.76 o 
   7  13   2        8.85        5.06      5.02 o 
   8  13   2       36.86       31.73      6.43 o 
   9  13   2       10.63       13.66      7.16 o 
  -9  14   2       22.74       12.21     16.81 o 
  -8  14   2       98.06       79.19     10.82 o 
  -7  14   2      213.55      157.99      6.89 o 
  -6  14   2      372.22      312.00      6.86 o 
  -5  14   2      261.57      243.17      7.54 o 
  -4  14   2      138.00      130.99      4.25 o 
  -3  14   2       10.79        0.17      1.07 o 
  -2  14   2      111.85      128.34      4.10 o 
  -1  14   2     1909.97     2185.67     14.76 o 
   0  14   2      714.91      806.02      9.89 o 
   1  14   2       98.54      107.98      4.42 o 
   2  14   2      218.44      259.53      6.68 o 
   3  14   2      762.41      831.95     13.55 o 
   4  14   2      307.93      287.07      9.41 o 
   5  14   2      145.18      146.49      7.43 o 
   6  14   2      114.59       95.75      6.49 o 
   7  14   2        3.06        7.74      7.81 o 
   8  14   2      116.93      106.58      7.34 o 
   9  14   2      161.61      136.00     11.43 o 
  -8  15   2        1.52        3.86      3.41 o 
  -7  15   2       29.23       28.31      5.76 o 
  -6  15   2       22.73       10.27      5.02 o 
  -5  15   2       38.22       47.66      4.73 o 
  -4  15   2        1.13       -0.35      2.62 o 
  -3  15   2       44.46       32.09      5.07 o 
  -2  15   2       12.56       13.54      4.57 o 
  -1  15   2      315.53      358.52      8.08 o 
   0  15   2       94.53      101.51      4.68 o 
   1  15   2       32.37       29.79      4.39 o 
   2  15   2        3.14        4.59      2.24 o 
   3  15   2      108.51      101.01      6.68 o 
   4  15   2       79.47       63.78      5.20 o 
   5  15   2       30.15       21.94      6.15 o 
   6  15   2       12.21        7.84      8.00 o 
   7  15   2       24.10       13.03      7.07 o 
   8  15   2        3.30        5.85      6.81 o 
  -8  16   2       85.38       50.33      9.51 o 
  -7  16   2      115.05       84.59      6.83 o 
  -6  16   2       10.14        6.10      7.84 o 
  -5  16   2      278.60      281.16     11.52 o 
  -4  16   2      163.23      159.88      5.36 o 
  -3  16   2      105.77      108.71      5.70 o 
  -2  16   2        2.18        2.78      7.08 o 
  -1  16   2      449.47      504.43      6.52 o 
   0  16   2      721.13      817.05     11.78 o 
   1  16   2      238.48      288.18      5.57 o 
   2  16   2       42.51       57.91      4.84 o 
   3  16   2       90.60      101.96      6.25 o 
   4  16   2      146.29      131.39      6.36 o 
   5  16   2       48.14       33.34      7.19 o 
   6  16   2        1.74        0.30      2.18 o 
   7  16   2       28.50       26.68      6.10 o 
   8  16   2       51.90       43.16      7.75 o 
  -8  17   2        0.01        6.50     16.00 o 
  -7  17   2       28.17       21.74      7.69 o 
  -5  17   2      132.61      131.09      7.06 o 
  -4  17   2        0.05        3.87      5.50 o 
  -3  17   2       73.77       62.83      5.04 o 
  -2  17   2        0.02       -0.83      2.98 o 
  -1  17   2      174.95      197.60      5.62 o 
   0  17   2        7.84       14.12      4.56 o 
   1  17   2        0.29        8.46      5.51 o 
   2  17   2       59.26       76.71      5.50 o 
   3  17   2       92.32       92.21      6.68 o 
   4  17   2       13.77        8.75      5.43 o 
   5  17   2        6.34        0.90      5.48 o 
   6  17   2        1.15        2.88     10.51 o 
   7  17   2       11.62        5.71      4.01 o 
  -7  18   2       41.87       26.42     10.46 o 
  -6  18   2       40.62        7.78      9.52 o 
  -5  18   2       41.14       48.13      7.27 o 
  -4  18   2       72.76       75.41      6.45 o 
  -3  18   2      287.33      298.15     11.17 o 
  -2  18   2      271.52      285.91      6.53 o 
  -1  18   2        6.44        2.51      4.91 o 
   0  18   2        2.64        4.94      3.37 o 
   1  18   2      266.05      303.06      7.90 o 
   2  18   2      724.97      924.02     14.50 o 
   3  18   2       54.87       60.00      6.19 o 
   4  18   2       10.67        2.70      3.75 o 
   5  18   2       12.56       -0.88      2.89 o 
   6  18   2      143.44      117.93     13.55 o 
  -5  19   2        6.86        3.50      5.07 o 
  -4  19   2        6.52       -0.22     14.41 o 
  -3  19   2        1.23        0.34      3.84 o 
  -2  19   2        0.01        4.86      4.88 o 
  -1  19   2       48.29       43.57      5.68 o 
   0  19   2        8.06        4.16      2.51 o 
   1  19   2        0.43        4.70      6.37 o 
   2  19   2        3.48       14.57      5.71 o 
   3  19   2       12.79       11.07      5.31 o 
   4  19   2       13.95        2.83      5.86 o 
  -5  20   2       10.04        7.32     16.29 o 
  -4  20   2       56.41       53.94      8.12 o 
  -3  20   2      207.60      227.20     12.02 o 
  -2  20   2      338.33      418.45      8.39 o 
  -1  20   2       52.95       69.88      6.19 o 
   0  20   2       10.66        6.88      6.88 o 
   1  20   2      155.09      160.04      8.02 o 
   2  20   2       56.16       66.81      8.05 o 
   3  20   2       51.56       52.36      7.93 o 
   4  20   2      102.55      101.69      9.25 o 
  -4  21   2        0.12       -0.90     17.54 o 
  -3  21   2        0.01        7.75      8.97 o 
  -2  21   2        0.33        1.19      2.41 o 
  -1  21   2       26.74       18.28      6.50 o 
   0  21   2       16.25       13.81      9.91 o 
   1  21   2        2.31        7.33      6.23 o 
   2  21   2       40.72       38.48      7.96 o 
   3  21   2        0.03        2.06     11.92 o 
  -1  22   2      128.99      147.62      9.25 o 
   0  22   2       39.11       36.51     10.52 o 
   2  22   2        6.76       23.68     16.89 o 
   3  22   2      121.70      113.72     14.59 o 
 -12   1   3       34.93       45.26     16.33 o 
 -11   1   3       24.22       25.18     10.33 o 
 -10   1   3       55.70       59.91      7.89 o 
  -9   1   3      108.09      106.74      9.81 o 
  -8   1   3      316.97      380.84     11.24 o 
  -7   1   3      166.55      196.09      7.16 o 
  -6   1   3      474.07      480.01      3.62 o 
  -5   1   3     1412.69     1247.44      8.54 o 
  -4   1   3     3686.00     3600.84     14.73 o 
  -3   1   3     3111.24     3226.15     15.06 o 
  -2   1   3      312.45      404.27      2.05 o 
  -1   1   3      323.10      403.90      4.89 o 
   0   1   3     8142.45     8184.50     43.63 o 
   1   1   3     6664.30     6470.48     36.83 o 
   2   1   3     1528.81     1348.64      4.25 o 
   3   1   3     2782.55     2890.66     11.63 o 
   4   1   3     1700.66     1668.98     22.79 o 
   5   1   3      594.37      550.50      4.55 o 
   6   1   3      654.44      681.15      5.23 o 
   7   1   3      271.84      297.14      5.13 o 
   8   1   3       36.57       69.64      5.13 o 
   9   1   3       30.24       47.93      6.06 o 
  10   1   3      203.77      217.45      7.57 o 
  11   1   3       55.30       61.65     12.11 o 
 -12   2   3       16.20       25.34     14.18 o 
 -11   2   3       13.09        9.79      6.05 o 
 -10   2   3       35.30       46.28      7.46 o 
  -9   2   3       10.39       27.95      8.32 o 
  -8   2   3        5.27       39.31     10.06 o 
  -7   2   3     1435.66     1366.10     19.83 o 
  -6   2   3      541.03      544.41      7.47 o 
  -5   2   3      404.93      380.47      6.69 o 
  -4   2   3     2309.62     2174.01     16.54 o 
  -3   2   3     3593.13     3676.47     14.60 o 
  -2   2   3     5273.82     5264.03     37.07 o 
  -1   2   3     6198.77     6459.95     67.54 o 
   0   2   3       39.81       41.95      0.68 o 
   1   2   3       91.41       91.36      1.26 o 
   2   2   3     2299.84     2321.92      7.83 o 
   3   2   3     2626.55     2777.83      8.38 o 
   4   2   3        1.83        0.29      1.14 o 
   5   2   3       25.77       21.88      2.18 o 
   6   2   3        0.18        2.09      2.00 o 
   7   2   3       53.13       58.85      4.46 o 
   8   2   3      126.74      138.45      5.17 o 
   9   2   3        0.68       12.44      7.60 o 
  10   2   3        9.10       24.35      5.99 o 
  11   2   3        6.01       12.16      7.46 o 
 -12   3   3       35.92       36.07     25.94 o 
 -11   3   3       19.72        6.78      5.29 o 
 -10   3   3       93.44      116.25      7.89 o 
  -9   3   3      144.73      189.40     11.52 o 
  -8   3   3      216.05      226.36      7.96 o 
  -7   3   3      314.86      357.80     22.21 o 
  -6   3   3      549.54      514.52     13.11 o 
  -5   3   3      652.97      594.50      7.80 o 
  -4   3   3     4522.05     4363.26     10.64 o 
  -3   3   3     1903.36     2056.33      9.96 o 
  -2   3   3      875.77      747.33      4.86 o 
  -1   3   3     6134.56     5886.48     37.34 o 
   0   3   3     1252.85     1218.52     12.19 o 
   1   3   3     4970.57     4855.78      7.30 o 
   2   3   3      356.31      267.03      1.96 o 
   3   3   3      636.58      656.42      3.65 o 
   4   3   3      108.69      112.61      5.27 o 
   5   3   3     1247.35     1195.93     10.11 o 
   6   3   3      334.89      306.87      5.01 o 
   7   3   3      475.55      456.51      6.14 o 
   8   3   3      155.47      173.05      7.75 o 
   9   3   3       21.75       30.12      7.37 o 
  10   3   3       20.56       32.69     11.66 o 
  11   3   3       79.41      106.03     11.34 o 
 -12   4   3       13.67       30.06     29.59 o 
 -11   4   3       45.80       47.29      8.61 o 
 -10   4   3       15.24       34.38      7.16 o 
  -9   4   3       36.30       35.99      6.14 o 
  -8   4   3      251.91      184.98      7.33 o 
  -7   4   3      131.50      168.60     12.36 o 
  -6   4   3      141.81      123.03      4.27 o 
  -5   4   3        2.30        0.07      0.62 o 
  -4   4   3      186.74      195.78      1.58 o 
  -3   4   3      505.27      533.30      2.74 o 
  -2   4   3      566.21      644.56      3.50 o 
  -1   4   3      256.50      212.48      1.48 o 
   0   4   3     2816.10     2906.55     27.57 o 
   1   4   3        6.36        8.48      1.06 o 
   2   4   3      374.46      294.28      2.13 o 
   3   4   3     3167.91     3084.81      6.89 o 
   4   4   3       17.77       26.17      1.82 o 
   5   4   3        0.19       28.76      5.42 o 
   6   4   3        4.92       13.98      2.02 o 
   7   4   3      268.82      274.79      6.00 o 
   8   4   3       62.48       60.38      4.69 o 
   9   4   3        9.83       20.08      7.46 o 
  10   4   3       18.28       25.86     11.57 o 
  11   4   3        3.33       36.57      8.22 o 
 -12   5   3       59.10       68.28     26.84 o 
 -11   5   3       98.12      110.74     11.43 o 
 -10   5   3       85.64       84.96      6.41 o 
  -9   5   3       55.21       70.56      6.63 o 
  -8   5   3       12.86       18.70      3.85 o 
  -7   5   3      997.53     1072.27     36.60 o 
  -6   5   3      663.77      666.21      7.85 o 
  -5   5   3      313.63      287.91      2.31 o 
  -4   5   3       23.32       21.30      1.39 o 
  -3   5   3     2096.16     2158.56      6.61 o 
  -2   5   3     6362.49     6442.71     16.91 o 
  -1   5   3     2000.40     1801.28     12.31 o 
   0   5   3      453.38      430.18      2.49 o 
   1   5   3       43.63       25.90      1.12 o 
   2   5   3     5982.91     5516.97     28.38 o 
   3   5   3     1194.33     1046.37      9.63 o 
   4   5   3     2497.86     2425.62      9.83 o 
   5   5   3      465.45      443.76      3.74 o 
   6   5   3      691.77      659.27      5.45 o 
   7   5   3      537.58      551.76      6.66 o 
   8   5   3      181.10      179.21      5.00 o 
   9   5   3       70.26       72.36      4.97 o 
  10   5   3        1.52       12.30      7.78 o 
  11   5   3       35.17       54.69     15.85 o 
 -12   6   3        3.83       21.11     20.93 o 
 -11   6   3        3.56       43.20      9.49 o 
 -10   6   3       50.50       45.48      6.65 o 
  -9   6   3       11.75       17.04      5.74 o 
  -8   6   3       43.23       33.55      3.96 o 
  -7   6   3      117.12      146.69      6.39 o 
  -6   6   3      273.28      241.19      5.92 o 
  -5   6   3       21.31       29.90      2.44 o 
  -4   6   3       29.30       35.87      1.41 o 
  -3   6   3      571.57      636.78      3.49 o 
  -2   6   3     2155.99     2218.09      9.12 o 
  -1   6   3        0.24        3.90      0.91 o 
   0   6   3     1413.08     1702.61     20.48 o 
   1   6   3       48.72       30.17      1.65 o 
   2   6   3     1125.25     1344.43     14.60 o 
   3   6   3      450.09      453.34      3.59 o 
   4   6   3      889.91      954.49      6.49 o 
   5   6   3        0.07        0.24      0.99 o 
   6   6   3        3.39       20.36      3.49 o 
   7   6   3        8.25       20.82      3.41 o 
   8   6   3       35.47       36.45      4.67 o 
   9   6   3        3.65        4.79      5.60 o 
  10   6   3       34.02       25.68      6.73 o 
  11   6   3        1.38        9.62      9.43 o 
 -11   7   3      140.08      175.87      9.37 o 
 -10   7   3       30.68       46.92      6.30 o 
  -9   7   3       78.49       75.24      5.95 o 
  -8   7   3      104.81       97.78      6.24 o 
  -7   7   3      223.61      200.75      6.00 o 
  -6   7   3      341.91      314.25      5.00 o 
  -5   7   3     1521.53     1444.79     14.78 o 
  -4   7   3     1094.99     1109.76      9.48 o 
  -3   7   3      896.34      804.29      2.86 o 
  -2   7   3     2786.56     2883.07     13.81 o 
  -1   7   3     1572.90     1674.96      8.04 o 
   0   7   3     1129.40     1040.60     17.70 o 
   1   7   3      433.11      611.38      8.79 o 
   2   7   3      381.01      425.39      4.12 o 
   3   7   3     1874.09     1884.92      7.21 o 
   4   7   3     1787.51     1736.88     10.03 o 
   5   7   3       63.25       74.11      2.65 o 
   6   7   3      520.80      528.59      4.94 o 
   7   7   3      161.34      178.34      4.96 o 
   8   7   3       97.34      102.76      4.29 o 
   9   7   3       52.29       45.44      5.08 o 
  10   7   3       40.58       50.55     11.43 o 
  11   7   3       12.10       29.73     22.66 o 
 -11   8   3       46.14       97.52      8.06 o 
 -10   8   3       60.16       52.10      6.90 o 
  -9   8   3       16.68        2.82      3.56 o 
  -8   8   3       26.65       36.95      3.63 o 
  -7   8   3      336.32      255.07      6.36 o 
  -6   8   3        1.31       12.44      1.60 o 
  -5   8   3       16.09       27.31      1.64 o 
  -4   8   3       51.78       86.67      2.01 o 
  -3   8   3      467.99      454.65      2.76 o 
  -2   8   3      851.44      803.28      4.13 o 
  -1   8   3      112.85       70.06      2.04 o 
   0   8   3       11.42        9.80      1.99 o 
   1   8   3        4.69        9.42      2.13 o 
   2   8   3       78.27       64.20      2.17 o 
   3   8   3      208.60      210.35      6.53 o 
   4   8   3       17.67       22.73      5.42 o 
   5   8   3      640.85      588.91      4.07 o 
   6   8   3        3.84        9.25      2.62 o 
   7   8   3        5.92        1.39      2.14 o 
   8   8   3       10.80        5.01      2.62 o 
   9   8   3       21.90       20.83      5.52 o 
  10   8   3        0.55        5.65      4.38 o 
 -11   9   3      105.18      128.56     12.64 o 
 -10   9   3       46.22       52.56      8.44 o 
  -9   9   3        1.48        7.58     41.04 o 
  -8   9   3      122.49      128.12      5.02 o 
  -7   9   3       96.87       83.96      4.38 o 
  -6   9   3      335.67      317.43      4.81 o 
  -5   9   3      634.11      704.65      4.28 o 
  -4   9   3     2382.89     2408.29     16.52 o 
  -3   9   3     1423.26     1387.50      7.03 o 
  -2   9   3      444.94      436.16      4.02 o 
  -1   9   3      499.79      582.59      5.80 o 
   0   9   3       10.53        6.09      1.88 o 
   1   9   3     1478.99     1397.70     32.06 o 
   2   9   3      841.40      902.06     18.71 o 
   3   9   3     1192.71     1287.80     22.23 o 
   4   9   3       38.31       39.83      3.21 o 
   5   9   3     1564.60     1613.74     12.35 o 
   6   9   3      546.91      550.74      5.05 o 
   7   9   3       13.02        5.53      2.27 o 
   8   9   3        1.40        0.37      1.56 o 
   9   9   3      103.96       86.98      7.71 o 
  10   9   3      134.39      122.54      9.45 o 
 -11  10   3        0.31       18.43     19.83 o 
 -10  10   3       14.75       15.09      9.35 o 
  -9  10   3       40.89       16.79      9.28 o 
  -8  10   3        6.62        4.14      5.35 o 
  -7  10   3        0.28        3.99      3.07 o 
  -6  10   3      375.57      321.86      4.77 o 
  -5  10   3       64.65       63.13      2.32 o 
  -4  10   3      255.23      277.95      2.89 o 
  -3  10   3      655.13      606.25      5.33 o 
  -2  10   3       14.81       13.15      2.41 o 
  -1  10   3      247.53      227.96      3.01 o 
   0  10   3       36.61       30.78      2.21 o 
   1  10   3      578.97      559.59      4.79 o 
   2  10   3       50.23       60.87      2.67 o 
   3  10   3       17.90       17.04      4.90 o 
   4  10   3      125.27      132.90      4.60 o 
   5  10   3       24.06       49.29      3.25 o 
   6  10   3       79.62       74.90      4.43 o 
   7  10   3       72.70       61.10      4.19 o 
   8  10   3        3.44        6.13      5.83 o 
   9  10   3        0.76       10.07      4.67 o 
  10  10   3        0.07        2.75     20.29 o 
 -10  11   3      100.23      103.29     11.89 o 
  -9  11   3       14.65        5.56      5.90 o 
  -8  11   3        1.69        2.05      1.56 o 
  -7  11   3       27.92       30.68      4.14 o 
  -6  11   3      675.84      637.05      7.06 o 
  -5  11   3     1009.06      942.07     21.45 o 
  -4  11   3      206.19      225.04      3.01 o 
  -3  11   3      107.63      134.01      2.79 o 
  -2  11   3      950.49     1001.79     12.75 o 
  -1  11   3     1689.68     1725.69     13.77 o 
   0  11   3      160.08      154.49      4.29 o 
   1  11   3       11.46        7.83      3.59 o 
   2  11   3      594.43      655.89      6.82 o 
   3  11   3     1276.80     1386.22     12.35 o 
   4  11   3     1495.46     1456.98     12.44 o 
   5  11   3      841.69      841.08     12.45 o 
   6  11   3       15.77       24.76      4.49 o 
   7  11   3       21.06       19.67      5.45 o 
   8  11   3      131.30      112.60     11.36 o 
   9  11   3      149.35      125.64      9.45 o 
  10  11   3       12.96        7.78     15.47 o 
 -10  12   3        0.03        9.50     12.24 o 
  -9  12   3        0.13        1.86      5.10 o 
  -8  12   3        0.91        5.20      5.01 o 
  -7  12   3       36.57       21.89      4.38 o 
  -6  12   3        0.03       15.79      3.11 o 
  -5  12   3      229.42      232.30      6.11 o 
  -4  12   3       60.31       59.58      2.93 o 
  -3  12   3      711.03      709.89     11.29 o 
  -2  12   3      606.79      599.81     10.74 o 
  -1  12   3       48.40       46.68      2.96 o 
   0  12   3      106.66      112.53      3.24 o 
   1  12   3      108.33      112.46      3.79 o 
   2  12   3       42.83       28.05      3.34 o 
   3  12   3        1.16        0.52      0.80 o 
   4  12   3       48.30       50.39      3.90 o 
   5  12   3      122.03      100.10      8.54 o 
   6  12   3      161.73      146.62      5.63 o 
   7  12   3       41.67       25.11      6.23 o 
   8  12   3        1.70       15.72      4.84 o 
   9  12   3        1.62        2.41      2.85 o 
  -9  13   3      105.51       86.73      9.84 o 
  -8  13   3       88.45       63.07      7.64 o 
  -7  13   3       82.79       53.52      5.02 o 
  -6  13   3      233.24      200.67      5.80 o 
  -5  13   3      168.32      161.32      5.51 o 
  -4  13   3      188.96      190.26      3.75 o 
  -3  13   3      572.70      624.17      8.95 o 
  -2  13   3     1513.69     1666.32     26.59 o 
  -1  13   3      341.84      373.75      4.98 o 
   0  13   3       32.87       33.57      3.16 o 
   1  13   3      137.34      129.01      4.08 o 
   2  13   3      252.83      256.96      6.93 o 
   3  13   3      179.19      186.16      5.05 o 
   4  13   3      279.95      278.37      7.11 o 
   5  13   3      127.26      107.83      7.45 o 
   6  13   3      139.88      117.85      6.66 o 
   7  13   3       22.63       17.32      7.60 o 
   8  13   3      102.20      102.32      8.75 o 
   9  13   3       26.25       20.55     12.94 o 
  -9  14   3       16.07       12.27      9.03 o 
  -8  14   3        5.97       12.75      4.98 o 
  -7  14   3       27.35       19.01      5.54 o 
  -6  14   3       16.41       12.33      5.57 o 
  -5  14   3      248.78      237.63      7.78 o 
  -4  14   3       28.12       34.98      3.23 o 
  -3  14   3        7.07        9.76      2.70 o 
  -2  14   3      429.67      440.41     17.90 o 
  -1  14   3        1.71        4.08      3.90 o 
   0  14   3        0.50        0.05      0.70 o 
   1  14   3       72.69       66.16      4.16 o 
   2  14   3      123.45      105.48      4.44 o 
   3  14   3      132.03      123.10      7.28 o 
   4  14   3        6.83        0.31      2.33 o 
   5  14   3       14.82       14.64      5.84 o 
   6  14   3       23.31       21.98      5.64 o 
   7  14   3        4.49        3.04      4.97 o 
   8  14   3       13.51       13.42      7.98 o 
  -8  15   3      202.97      153.49     11.76 o 
  -7  15   3       50.05       40.62      6.44 o 
  -6  15   3        6.89        0.74      2.24 o 
  -5  15   3       49.59       49.87      4.91 o 
  -4  15   3      372.78      403.12      5.29 o 
  -3  15   3      418.50      428.86      6.63 o 
  -2  15   3       91.87       89.08      4.73 o 
  -1  15   3      141.44      160.46      5.89 o 
   0  15   3      410.56      465.26     10.28 o 
   1  15   3      805.69      902.34      8.32 o 
   2  15   3      251.79      268.26      8.50 o 
   3  15   3       73.92       93.64      9.74 o 
   4  15   3       33.44       34.79      4.79 o 
   5  15   3      239.31      227.84     17.73 o 
   6  15   3      231.38      242.04      9.57 o 
   7  15   3      113.84      101.11      8.06 o 
   8  15   3       20.48       14.27      8.26 o 
  -8  16   3        3.30        6.91      9.75 o 
  -7  16   3       16.02       15.44      8.42 o 
  -6  16   3       38.23       20.84      8.72 o 
  -5  16   3       10.26        9.48      5.64 o 
  -4  16   3       12.94       11.85      4.86 o 
  -3  16   3       14.71       13.87      4.68 o 
  -2  16   3      105.59       94.71      4.68 o 
  -1  16   3        2.09        8.34      4.93 o 
   0  16   3       20.65       22.43      5.20 o 
   1  16   3        9.09        3.10      4.49 o 
   2  16   3        0.14        0.03      1.15 o 
   3  16   3       22.44       15.11      5.06 o 
   4  16   3       47.00       39.82      5.54 o 
   5  16   3        0.81        1.52      6.71 o 
   6  16   3        3.90        4.72      4.51 o 
   7  16   3       37.99       53.64      7.48 o 
  -8  17   3       44.98       17.71     17.89 o 
  -7  17   3       51.77       34.26      8.35 o 
  -6  17   3        8.86        6.30     14.15 o 
  -5  17   3      142.86      131.79      9.32 o 
  -4  17   3       93.09      103.19      5.23 o 
  -3  17   3      138.90      142.21      4.75 o 
  -2  17   3       54.24       51.90      5.23 o 
  -1  17   3      156.49      157.13      5.52 o 
   0  17   3      643.58      727.08     13.42 o 
   1  17   3      284.59      315.12      6.76 o 
   2  17   3      177.34      219.01      7.59 o 
   3  17   3        8.14        5.70      4.95 o 
   4  17   3      149.28      118.21      6.54 o 
   5  17   3       75.90       85.19     15.57 o 
   6  17   3       46.01       44.71      7.71 o 
   7  17   3       94.07       86.48      9.53 o 
  -6  18   3        1.23       -1.39      3.08 o 
  -5  18   3       42.53       40.34      6.93 o 
  -4  18   3       78.65       73.07      5.66 o 
  -3  18   3       10.77       12.97      5.46 o 
  -2  18   3       10.83       11.67      5.62 o 
  -1  18   3      444.23      540.23     10.14 o 
   0  18   3        0.01        6.36      4.90 o 
   1  18   3        0.08       18.33      5.34 o 
   2  18   3        0.84        5.95      3.50 o 
   3  18   3        6.48        5.59      5.98 o 
   4  18   3        1.26        4.64     10.67 o 
   5  18   3       17.07        9.93     13.13 o 
   6  18   3       61.01       49.45      8.13 o 
  -7  19   3       40.75       28.73     16.14 o 
  -6  19   3      153.14      131.86     25.03 o 
  -5  19   3       18.62       17.31      7.28 o 
  -4  19   3       17.63       15.82      8.00 o 
  -3  19   3       96.44       98.19      5.38 o 
  -2  19   3      183.60      214.24      6.68 o 
  -1  19   3        9.97        9.90      9.18 o 
   0  19   3       93.04       91.32      6.31 o 
   1  19   3      361.85      453.31     13.16 o 
   2  19   3      126.86      127.56      8.26 o 
   3  19   3       25.19       13.43      6.79 o 
   4  19   3       58.09       50.40      9.14 o 
   5  19   3       13.04        0.19      1.45 o 
  -5  20   3        4.01        1.61     12.82 o 
  -4  20   3        0.51        1.49    146.75 o 
  -3  20   3        5.82        2.87      2.64 o 
  -2  20   3        3.10        3.24      3.37 o 
  -1  20   3       33.00       39.06      7.15 o 
   0  20   3       37.37       39.03      7.09 o 
   1  20   3        4.92       13.08      6.66 o 
   2  20   3       45.22       46.55      7.49 o 
   3  20   3       16.06       16.68      8.51 o 
   4  20   3       23.95        8.50     10.08 o 
  -4  21   3        9.72        1.57     52.98 o 
  -3  21   3       34.85       32.43      9.12 o 
  -2  21   3       37.99       39.16      7.79 o 
  -1  21   3       52.71       66.63      7.56 o 
   0  21   3       72.37       91.75     10.65 o 
   1  21   3      188.33      217.37      8.15 o 
   2  21   3       80.38       79.80      9.03 o 
   3  21   3      133.29      137.97     13.90 o 
  -2  22   3        0.01        6.31     10.40 o 
  -1  22   3       23.78       34.97     15.88 o 
   0  22   3       24.93       24.49     23.78 o 
   1  22   3       25.70       32.62     14.75 o 
 -12   0   4       21.47       41.26     17.20 o 
 -10   0   4        6.67        5.93     39.73 o 
  -9   0   4      168.85      163.26     16.59 o 
  -8   0   4      641.68      613.07     11.57 o 
  -7   0   4       45.76       71.84      5.94 o 
  -6   0   4        8.14        0.98      1.19 o 
  -5   0   4     6636.62     6422.60     49.28 o 
  -4   0   4     4846.05     4464.56     15.43 o 
  -3   0   4      141.81      215.18      2.81 o 
  -2   0   4      807.45      819.89      6.01 o 
  -1   0   4      886.98      822.56      5.17 o 
   0   0   4     1871.80     2060.73     46.20 o 
   1   0   4      281.79      252.97      2.69 o 
   2   0   4     4313.36     4184.67     24.97 o 
   3   0   4      118.65       83.34      3.29 o 
   4   0   4     1232.83     1120.21     10.99 o 
   5   0   4      361.99      303.78      5.88 o 
   6   0   4       58.89       57.56      7.13 o 
   7   0   4       91.54       54.14      7.54 o 
   8   0   4      198.66      201.23      8.10 o 
   9   0   4      219.91      248.20     11.95 o 
  10   0   4      110.61       86.26     11.30 o 
 -12   1   4        0.02       13.40     11.67 o 
 -11   1   4       28.01       14.41      9.43 o 
 -10   1   4        1.42        5.58    274.78 o 
  -9   1   4        3.53       22.32     12.88 o 
  -8   1   4        0.43       67.71      6.00 o 
  -7   1   4      647.81      556.33      9.02 o 
  -6   1   4        0.04        1.87      1.97 o 
  -5   1   4        0.04       88.05     11.49 o 
  -4   1   4     1352.98     1314.58      7.53 o 
  -3   1   4      126.95      166.83      1.45 o 
  -2   1   4     1003.63     1023.47      5.88 o 
  -1   1   4       73.47       91.25      1.00 o 
   0   1   4       76.02       74.46      1.53 o 
   1   1   4      218.16      208.04      1.42 o 
   2   1   4      237.19      230.52      2.18 o 
   3   1   4      341.92      367.17      3.79 o 
   4   1   4       87.93       88.32      2.66 o 
   5   1   4        0.01       14.55      2.99 o 
   6   1   4       16.45       21.61      4.30 o 
   7   1   4      216.05      186.70      5.08 o 
   8   1   4        4.62       18.85      4.48 o 
   9   1   4        0.04       13.93      4.83 o 
  10   1   4        5.21       24.26      7.65 o 
  11   1   4        4.78       -1.22     14.61 o 
 -12   2   4       47.40       55.07     17.75 o 
 -11   2   4       16.49       16.41     10.01 o 
 -10   2   4       24.06       21.52     10.54 o 
  -9   2   4      153.49      142.96     12.36 o 
  -8   2   4      283.69      316.41      7.01 o 
  -7   2   4       31.79       97.02     10.06 o 
  -6   2   4     1451.85     1321.51     47.00 o 
  -5   2   4     3482.79     3303.69     44.24 o 
  -4   2   4     2118.76     2033.92      8.14 o 
  -3   2   4      281.66      230.20      2.14 o 
  -2   2   4     2145.11     2113.28     12.57 o 
  -1   2   4     1074.92     1011.58      3.50 o 
   0   2   4        7.88       16.96      0.87 o 
   1   2   4     6807.14     6894.03     17.11 o 
   2   2   4     8035.83     7832.27     33.07 o 
   3   2   4     5654.30     5261.03     10.74 o 
   4   2   4      840.70      791.95      7.56 o 
   5   2   4     1348.32     1393.46     10.00 o 
   6   2   4      509.06      520.25      5.73 o 
   7   2   4       81.32      107.58      5.64 o 
   8   2   4       82.35       96.45      7.11 o 
   9   2   4       88.30       96.58      7.58 o 
  10   2   4      124.97      135.89      8.32 o 
  11   2   4       96.37      103.19     25.63 o 
 -12   3   4        0.09        6.03     52.35 o 
 -11   3   4        4.68       10.56      6.35 o 
 -10   3   4        4.33        0.19      5.08 o 
  -9   3   4        0.53        7.77      7.89 o 
  -8   3   4      216.87      218.17      6.39 o 
  -7   3   4      279.73      240.99      5.19 o 
  -6   3   4      179.43      250.54     12.35 o 
  -5   3   4        8.32       29.03      2.98 o 
  -4   3   4       12.38       28.03      1.27 o 
  -3   3   4      137.17      226.59      1.88 o 
  -2   3   4      661.50      696.10      6.52 o 
  -1   3   4      158.27      129.59      1.88 o 
   0   3   4     2619.43     2602.19     15.38 o 
   1   3   4     1047.96      960.81      9.08 o 
   2   3   4       50.44       46.64      1.93 o 
   3   3   4        0.02       21.25      3.06 o 
   4   3   4       32.45       46.68      4.52 o 
   5   3   4      635.84      699.84     13.35 o 
   6   3   4       27.30       51.14      3.98 o 
   7   3   4       99.22       78.83      5.60 o 
   8   3   4       23.60       24.35      6.15 o 
   9   3   4       34.16       40.15      6.24 o 
  10   3   4        2.18       27.44      6.46 o 
  11   3   4        8.11       53.47     15.05 o 
 -12   4   4       89.84       74.64     25.76 o 
 -11   4   4       57.33       94.95      9.24 o 
 -10   4   4       25.36       23.98     10.22 o 
  -9   4   4      177.83      193.15      6.74 o 
  -8   4   4      189.79      216.73      7.30 o 
  -7   4   4      141.38      121.77      5.63 o 
  -6   4   4      986.66      999.80     15.61 o 
  -5   4   4     1831.20     1833.26     17.17 o 
  -4   4   4     2421.91     2301.52     11.68 o 
  -3   4   4     4988.18     4942.24     20.26 o 
  -2   4   4     1338.23     1387.94      5.54 o 
  -1   4   4      244.85      287.87      3.45 o 
   0   4   4     3493.58     3371.86     31.28 o 
   1   4   4     7734.39     7751.17     38.94 o 
   2   4   4     1799.14     1812.83      4.99 o 
   3   4   4      338.20      318.80      2.59 o 
   4   4   4     1095.86     1039.40      4.71 o 
   5   4   4     3828.90     3890.32     23.27 o 
   6   4   4      718.90      738.27      7.53 o 
   7   4   4       34.56       32.55      4.54 o 
   8   4   4        4.59       10.22      4.13 o 
   9   4   4      148.80      162.46     10.05 o 
  10   4   4       75.77       81.88      8.12 o 
  11   4   4      163.76      186.14     17.33 o 
 -11   5   4       41.95       53.59     10.83 o 
 -10   5   4       28.76       18.05      8.18 o 
  -9   5   4       37.38       42.72      5.97 o 
  -8   5   4      162.99      155.35     11.30 o 
  -7   5   4       18.27       28.18      3.05 o 
  -6   5   4       63.16       41.29      2.54 o 
  -5   5   4     1042.75      977.29      9.39 o 
  -4   5   4      143.35      169.61      2.01 o 
  -3   5   4       87.56      116.98      1.27 o 
  -2   5   4     1674.06     1811.37      7.88 o 
  -1   5   4     2739.62     3086.35     14.27 o 
   0   5   4      147.06      161.16      2.08 o 
   1   5   4      536.19      660.60      6.28 o 
   2   5   4     3230.65     3355.45     23.38 o 
   3   5   4      360.12      402.81      2.71 o 
   4   5   4     2228.06     2187.82      7.26 o 
   5   5   4      648.98      701.01      5.37 o 
   6   5   4      130.56      125.90      3.47 o 
   7   5   4        5.38        1.56      1.95 o 
   8   5   4       18.60       15.57      4.98 o 
   9   5   4       31.00       39.86      4.73 o 
  10   5   4        1.00        7.26      7.44 o 
  11   5   4        0.38       39.78     23.68 o 
 -11   6   4       73.99       80.05      9.33 o 
 -10   6   4       43.93       44.91      7.23 o 
  -9   6   4      121.41      136.80      7.09 o 
  -8   6   4       26.27       23.27      7.16 o 
  -7   6   4      332.22      302.33      9.03 o 
  -6   6   4      123.86      149.42      2.97 o 
  -5   6   4     1241.95     1162.52      9.78 o 
  -4   6   4      606.94      615.58      3.46 o 
  -3   6   4      345.39      349.53      2.02 o 
  -2   6   4     1627.80     1712.42      8.09 o 
  -1   6   4      862.13      828.74      8.20 o 
   0   6   4      402.35      362.48      4.00 o 
   1   6   4      556.96      697.83      9.38 o 
   2   6   4     1640.26     1691.88     15.99 o 
   3   6   4      284.04      308.41      4.54 o 
   4   6   4     1405.75     1374.80      5.95 o 
   5   6   4       74.84       85.87      2.64 o 
   6   6   4       63.29       61.57      3.41 o 
   7   6   4       89.79       74.15      4.51 o 
   8   6   4      123.20      139.93      6.10 o 
   9   6   4       54.26       52.51      5.30 o 
  10   6   4        3.45       10.68      8.60 o 
 -11   7   4        5.76       28.01      8.50 o 
 -10   7   4       28.48       35.24      7.30 o 
  -9   7   4        9.89       17.65      7.47 o 
  -8   7   4        0.52        8.39      9.19 o 
  -7   7   4       87.76       88.74      5.06 o 
  -6   7   4      102.08      107.04      2.12 o 
  -5   7   4       41.32       36.69      1.60 o 
  -4   7   4       36.61       22.87      1.25 o 
  -3   7   4      567.61      577.80      3.48 o 
  -2   7   4       95.48       86.99      1.95 o 
  -1   7   4      251.21      332.57      5.57 o 
   0   7   4       32.29       22.76      1.52 o 
   1   7   4      132.37      150.28      4.02 o 
   2   7   4      383.63      371.04      4.69 o 
   3   7   4      518.95      508.14      4.69 o 
   4   7   4       20.19       21.54      2.86 o 
   5   7   4        0.59       -0.27      0.41 o 
   6   7   4      261.47      251.97      4.27 o 
   7   7   4       20.94       33.79      3.73 o 
   8   7   4        0.02       19.88      4.44 o 
   9   7   4       29.22       29.39      6.75 o 
  10   7   4        5.01        8.96     10.03 o 
 -11   8   4       75.39       79.38      8.99 o 
 -10   8   4       22.25       17.33      7.99 o 
  -9   8   4        1.85        6.16      5.33 o 
  -8   8   4      104.02      118.88      5.47 o 
  -7   8   4      901.61      839.03     32.07 o 
  -6   8   4      653.32      625.24     12.50 o 
  -5   8   4        8.00        9.72      1.33 o 
  -4   8   4      150.01      148.11      1.83 o 
  -3   8   4      629.33      636.10      3.20 o 
  -2   8   4     3181.42     2999.25     22.14 o 
  -1   8   4     2589.69     2628.11     11.10 o 
   0   8   4      175.69      166.80      3.10 o 
   1   8   4      513.44      446.06      4.18 o 
   2   8   4     2173.30     2161.92     32.94 o 
   3   8   4     5161.55     5242.94     43.29 o 
   4   8   4      571.15      589.91      4.43 o 
   5   8   4       48.04       25.33      3.03 o 
   6   8   4       28.68       41.26      3.64 o 
   7   8   4      654.93      660.24     16.72 o 
   8   8   4      358.31      355.03     11.55 o 
   9   8   4       25.40       23.03      5.77 o 
  10   8   4       18.23        6.75      5.70 o 
 -11   9   4        2.62       18.44      9.43 o 
 -10   9   4        8.26        5.77      5.27 o 
  -9   9   4        0.01        1.39      2.00 o 
  -8   9   4       13.59       32.99      5.49 o 
  -7   9   4       26.13       68.27      4.88 o 
  -6   9   4      218.02      214.24      4.67 o 
  -5   9   4      185.08      188.25      2.42 o 
  -4   9   4       19.97       16.44      1.94 o 
  -3   9   4       56.45       72.45      2.05 o 
  -2   9   4       72.65       86.21      2.43 o 
  -1   9   4      341.61      376.75      5.45 o 
   0   9   4     1265.87     1349.34     25.34 o 
   1   9   4      978.39      908.54     18.21 o 
   2   9   4      191.57      219.93      5.75 o 
   3   9   4       87.11      108.13      4.15 o 
   4   9   4      110.24      116.47      3.49 o 
   5   9   4       36.88       41.69      3.11 o 
   6   9   4      174.74      174.58      4.37 o 
   7   9   4        0.92       17.91      2.73 o 
   8   9   4        8.90       25.89      4.24 o 
   9   9   4        4.77        8.82      6.43 o 
  10   9   4       10.27       16.35      8.43 o 
 -11  10   4       25.07       22.34     15.93 o 
 -10  10   4       93.70      115.25     10.51 o 
  -9  10   4        5.91        0.07      1.32 o 
  -8  10   4      113.81      112.89      5.56 o 
  -7  10   4      850.54      814.74     29.78 o 
  -6  10   4     1565.95     1392.77     24.87 o 
  -5  10   4       53.09       60.19      2.71 o 
  -4  10   4       15.18       15.45      2.07 o 
  -3  10   4     1224.64     1275.40     19.95 o 
  -2  10   4      777.53      714.75      7.11 o 
  -1  10   4     1785.64     1783.09     17.03 o 
   0  10   4     2149.29     2095.42     40.44 o 
   1  10   4     1330.59     1340.69     15.27 o 
   2  10   4        9.62        1.69      2.11 o 
   3  10   4      777.77      772.66     14.23 o 
   4  10   4      451.99      446.31      6.59 o 
   5  10   4      168.30      153.28      4.12 o 
   6  10   4      104.75      100.35      4.69 o 
   7  10   4      329.72      343.75     12.83 o 
   8  10   4      162.57      152.52     10.21 o 
   9  10   4       99.15       89.73      7.29 o 
 -10  11   4       21.60       44.17     11.29 o 
  -9  11   4        4.26        4.35      6.69 o 
  -8  11   4        1.02       13.14     15.63 o 
  -7  11   4        0.02       23.63      4.05 o 
  -6  11   4       45.82       74.26      3.39 o 
  -5  11   4      108.68       94.46      3.14 o 
  -4  11   4       74.23       44.77      2.13 o 
  -3  11   4       68.90       66.66      2.32 o 
  -2  11   4      153.56      161.69      3.47 o 
  -1  11   4      206.92      209.77      3.53 o 
   0  11   4       53.35       42.41      2.76 o 
   1  11   4       10.45        3.00      2.03 o 
   2  11   4       32.69       28.08      2.62 o 
   3  11   4      265.88      256.15      7.67 o 
   4  11   4       33.51       39.31      4.72 o 
   5  11   4       28.07       30.60      4.59 o 
   6  11   4        1.03       -1.12      2.12 o 
   7  11   4       14.60       11.01      5.06 o 
   8  11   4        3.73        4.52      4.05 o 
   9  11   4        0.22       -0.57      2.27 o 
 -10  12   4      103.92      100.06     15.44 o 
  -9  12   4       54.86       52.89     11.99 o 
  -8  12   4       15.61       24.09     10.32 o 
  -7  12   4      170.26      141.46      5.54 o 
  -6  12   4      306.73      281.67     11.84 o 
  -5  12   4      189.26      195.54      5.92 o 
  -4  12   4       48.46       60.79      2.77 o 
  -3  12   4      242.55      256.33      4.50 o 
  -2  12   4      107.18      107.85      3.58 o 
  -1  12   4      762.75      750.24     12.26 o 
   0  12   4     1767.17     1765.16     28.94 o 
   1  12   4      530.99      510.51     12.43 o 
   2  12   4       66.84       66.52      4.26 o 
   3  12   4       35.76       28.95      3.82 o 
   4  12   4      464.92      453.20     10.70 o 
   5  12   4      128.70      114.49      6.37 o 
   6  12   4      160.54      153.32      8.59 o 
   7  12   4       40.46       27.84      6.92 o 
   8  12   4       68.31       63.86      6.88 o 
   9  12   4       17.93       13.27      7.71 o 
  -9  13   4       74.84       69.38     12.09 o 
  -8  13   4       18.54       24.02      9.44 o 
  -7  13   4        0.36        8.82     11.31 o 
  -6  13   4       15.07        0.84      1.83 o 
  -5  13   4       42.97       27.42      3.50 o 
  -4  13   4      382.80      404.60      6.20 o 
  -3  13   4      104.47       99.75      3.26 o 
  -2  13   4      115.32      125.62      4.00 o 
  -1  13   4      136.88      126.58      4.49 o 
   0  13   4        0.96       -0.24      0.70 o 
   1  13   4       92.02       99.26      3.61 o 
   2  13   4       15.29        6.41      4.53 o 
   3  13   4       45.44       27.38      3.98 o 
   4  13   4        1.08        2.03      2.53 o 
   5  13   4        2.03        1.81      4.53 o 
   6  13   4       83.69       83.22      7.03 o 
   8  13   4       29.91       22.31      8.26 o 
   9  13   4       13.53       15.55     13.65 o 
  -9  14   4      123.27      124.21     18.18 o 
  -8  14   4      136.14       94.25     11.66 o 
  -7  14   4       63.15       42.37      6.23 o 
  -6  14   4       15.42        4.54      2.82 o 
  -5  14   4        4.42        9.18      3.70 o 
  -4  14   4      853.09      922.66     22.05 o 
  -3  14   4      770.00      810.36     18.48 o 
  -2  14   4      130.75      133.80      4.50 o 
  -1  14   4       60.38       60.35      3.81 o 
   0  14   4      423.80      407.35     10.97 o 
   1  14   4      482.18      483.41      8.71 o 
   2  14   4      127.63      118.28      6.44 o 
   3  14   4      212.43      220.50      7.62 o 
   4  14   4      103.58       95.38      4.90 o 
   5  14   4      148.11      142.35      6.89 o 
   6  14   4      174.46      178.91     10.14 o 
   7  14   4      106.19      108.97      7.50 o 
   8  14   4       25.73       19.24     10.13 o 
  -8  15   4        4.17       11.75     11.02 o 
  -7  15   4        5.72       12.06     29.20 o 
  -6  15   4       62.72       43.82      5.86 o 
  -5  15   4       65.12       72.80      4.56 o 
  -4  15   4       61.19       86.01      4.30 o 
  -3  15   4       65.16       62.34      3.70 o 
  -2  15   4      115.24      100.57      4.93 o 
  -1  15   4      140.24      151.98      5.85 o 
   0  15   4        2.46        0.64      3.32 o 
   1  15   4      138.06      140.11      4.33 o 
   2  15   4        0.72        2.65      2.76 o 
   3  15   4       28.65       34.29      7.56 o 
   4  15   4       29.01       26.77      5.18 o 
   5  15   4       13.34       19.72      7.23 o 
   6  15   4        0.03       13.18      7.04 o 
   7  15   4       44.07       52.92      7.50 o 
  -8  16   4       56.98       32.32     14.01 o 
  -7  16   4       45.82       36.33      7.37 o 
  -6  16   4       45.70       38.34      8.08 o 
  -5  16   4      194.47      187.21      6.10 o 
  -4  16   4      240.57      247.81      5.66 o 
  -3  16   4      203.50      200.00      8.28 o 
  -2  16   4      232.65      254.49      8.33 o 
  -1  16   4      444.96      551.52     13.27 o 
   0  16   4      363.61      448.94      8.09 o 
   1  16   4        8.38        5.83      5.49 o 
   2  16   4      117.12       91.10      6.72 o 
   3  16   4      218.12      220.49      8.04 o 
   4  16   4       64.57       52.64      7.00 o 
   5  16   4       83.01       67.22     11.33 o 
   6  16   4      244.97      244.35     14.96 o 
   7  16   4      224.68      228.06     13.84 o 
  -7  17   4       13.66        6.07     14.15 o 
  -6  17   4        2.24       -0.10      0.59 o 
  -5  17   4        2.27        9.39      5.22 o 
  -4  17   4       41.55       30.24      5.29 o 
  -3  17   4       51.50       42.22      4.49 o 
  -2  17   4       86.48       85.48      6.14 o 
  -1  17   4       43.69       60.62      5.97 o 
   0  17   4       64.68       72.13      6.04 o 
   1  17   4        8.41        5.32      3.25 o 
   2  17   4      117.43      104.99      6.51 o 
   3  17   4        6.24        8.01      6.36 o 
   4  17   4       62.93       49.87      8.37 o 
   5  17   4        3.24        2.24      3.81 o 
   6  17   4       45.33       51.18      7.53 o 
   7  17   4       19.75       21.38     18.16 o 
  -7  18   4       26.20       19.56     14.35 o 
  -6  18   4       50.79       46.23     11.90 o 
  -5  18   4      210.05      199.82      8.36 o 
  -4  18   4      124.48      135.98      5.98 o 
  -3  18   4        6.90        1.50      2.99 o 
  -2  18   4       10.57        6.87      7.41 o 
  -1  18   4      159.15      194.13      7.97 o 
   0  18   4      638.20      818.64     13.13 o 
   1  18   4      251.69      282.51      9.37 o 
   2  18   4       43.01       51.05      7.03 o 
   3  18   4        1.45        1.01      3.28 o 
   4  18   4      142.50      122.36      7.62 o 
   5  18   4      231.07      245.57     50.24 o 
   6  18   4      124.79       89.86     14.83 o 
  -6  19   4        0.02        3.83     60.29 o 
  -5  19   4       34.64       37.19      8.71 o 
  -4  19   4        0.01       -0.53      4.31 o 
  -3  19   4        3.75        0.02      3.39 o 
  -2  19   4       16.68       16.53      8.20 o 
  -1  19   4       60.26       46.89      7.16 o 
   0  19   4       24.45       32.03      7.23 o 
   1  19   4        0.01        8.67      6.19 o 
   2  19   4       26.98       24.37      6.28 o 
   4  19   4       85.93       76.01      8.98 o 
   5  19   4       16.59       21.56     14.49 o 
  -5  20   4       31.72        7.20      9.48 o 
  -4  20   4       54.94       54.68     10.14 o 
  -3  20   4       27.95       34.93      8.22 o 
  -2  20   4       70.23       73.31      8.09 o 
  -1  20   4       42.34       36.59      7.90 o 
   0  20   4        6.35        3.40      4.97 o 
   1  20   4      124.95      116.97      9.11 o 
   2  20   4       92.76       80.72      9.19 o 
   3  20   4       57.79       46.14      7.79 o 
  -4  21   4        1.48       -1.14      7.80 o 
  -3  21   4       35.09       28.67     10.19 o 
  -2  21   4       18.24       16.02      7.05 o 
  -1  21   4       19.74       24.69      7.39 o 
   0  21   4       40.87       37.84      8.37 o 
   1  21   4       15.08       15.88      9.20 o 
   2  21   4       54.81       41.67     10.17 o 
  -3  22   4      101.30      124.48     16.48 o 
  -2  22   4       62.98       73.19     12.73 o 
  -1  22   4       61.54       55.28     21.25 o 
 -12   1   5       16.15       17.79     16.09 o 
 -10   1   5       27.70       12.40     11.57 o 
  -9   1   5      353.45      454.11     12.31 o 
  -8   1   5      478.04      470.69     11.94 o 
  -7   1   5      111.67      136.98      5.83 o 
  -6   1   5       80.30      121.47      5.15 o 
  -5   1   5      884.34      800.83     16.82 o 
  -4   1   5      633.42      666.24      4.92 o 
  -3   1   5     1805.45     1507.69     14.64 o 
  -2   1   5      130.30      187.23      1.36 o 
  -1   1   5     2130.99     2233.33     18.28 o 
   0   1   5     7367.80     7212.60     49.73 o 
   1   1   5     5148.86     5426.41     15.54 o 
   2   1   5      778.83      845.49      4.53 o 
   3   1   5      181.30      228.82      4.90 o 
   4   1   5      405.63      368.96      4.35 o 
   5   1   5      816.34      850.94      6.00 o 
   6   1   5      752.36      780.10      6.53 o 
   7   1   5        3.74        1.55      2.30 o 
   8   1   5       97.63      104.52      6.03 o 
   9   1   5      103.72       89.89      7.41 o 
  10   1   5      128.57      125.61      8.69 o 
 -11   2   5        3.77        3.07      6.44 o 
 -10   2   5        0.29       14.29      6.23 o 
  -9   2   5      123.86      155.97     15.17 o 
  -8   2   5       25.70       41.00      5.52 o 
  -7   2   5      274.52      291.65      5.27 o 
  -6   2   5     1874.42     1663.09     63.42 o 
  -5   2   5       13.86       16.68      1.30 o 
  -4   2   5     3446.83     3286.31     15.56 o 
  -3   2   5     2762.37     2743.37     12.76 o 
  -2   2   5      322.94      303.96      4.16 o 
  -1   2   5       13.95       16.50      0.99 o 
   0   2   5        0.51        1.74      1.26 o 
   1   2   5      213.89      193.83      2.66 o 
   2   2   5      198.96      191.01      2.37 o 
   3   2   5       70.57       64.61      2.58 o 
   4   2   5       75.92       82.19      3.25 o 
   5   2   5       30.18       41.38      4.52 o 
   6   2   5       43.61       41.04      4.35 o 
   7   2   5       20.43       24.60      4.88 o 
   8   2   5       95.60      101.64      5.67 o 
   9   2   5        1.29       20.05      6.53 o 
  10   2   5        0.41       49.49      8.64 o 
 -12   3   5       26.77        9.35     46.68 o 
 -11   3   5       66.24       68.46      9.47 o 
 -10   3   5      156.42      170.77      7.83 o 
  -9   3   5       97.63       89.42      6.33 o 
  -8   3   5      234.74      238.37      6.15 o 
  -7   3   5      731.80      729.01      7.33 o 
  -6   3   5     2689.32     2429.27     76.40 o 
  -5   3   5      966.42      926.36      8.75 o 
  -4   3   5      251.71      202.37      3.07 o 
  -3   3   5      135.53      101.71      1.84 o 
  -2   3   5    11545.74    11023.73     47.15 o 
  -1   3   5     4023.54     4004.47     29.93 o 
   0   3   5      108.36       81.15      1.60 o 
   1   3   5     1680.55     1708.72     19.52 o 
   2   3   5      692.66      633.00      3.63 o 
   3   3   5     2059.23     1948.81      6.28 o 
   4   3   5     1560.21     1571.95      7.38 o 
   5   3   5     1496.20     1515.91      9.06 o 
   6   3   5       28.50       47.57      4.06 o 
   7   3   5      302.89      322.74      7.88 o 
   8   3   5      315.05      355.21      7.78 o 
   9   3   5      232.98      253.20      9.00 o 
  10   3   5      114.27      134.91      9.87 o 
 -11   4   5        1.68       18.63     10.18 o 
 -10   4   5        0.13       20.78      6.50 o 
  -9   4   5        9.91       29.36      6.37 o 
  -8   4   5       48.50       47.08      4.32 o 
  -7   4   5       67.28       77.85      4.17 o 
  -6   4   5      198.23      241.91     12.34 o 
  -5   4   5       92.27       98.36      4.09 o 
  -4   4   5       97.39      107.08      1.46 o 
  -3   4   5        8.01       11.89      1.71 o 
  -2   4   5        0.28        5.60      0.82 o 
  -1   4   5      471.22      509.15      2.55 o 
   0   4   5     1437.87     1580.96      9.81 o 
   1   4   5      409.88      394.45      5.16 o 
   2   4   5     1074.26     1145.83      7.49 o 
   3   4   5       50.73       43.41      1.75 o 
   4   4   5      128.45      150.18      6.30 o 
   5   4   5       74.00       92.00      5.03 o 
   6   4   5      974.73      957.00      7.41 o 
   7   4   5       10.56       27.00      4.05 o 
   8   4   5       83.35      108.65      4.80 o 
   9   4   5       42.68       82.16      6.24 o 
  10   4   5        2.38       18.49      7.61 o 
 -11   5   5       27.86       23.93     10.52 o 
 -10   5   5       58.52       69.76      9.90 o 
  -9   5   5      106.79      120.97      7.08 o 
  -8   5   5       51.13       69.50      4.46 o 
  -7   5   5      367.56      376.23      5.28 o 
  -6   5   5      648.74      671.13     13.54 o 
  -5   5   5     1155.41     1201.37     14.55 o 
  -4   5   5     1211.16     1093.44      9.00 o 
  -3   5   5      705.26      635.91      6.44 o 
  -2   5   5      608.21      523.28      3.11 o 
  -1   5   5     1012.99      877.05     11.93 o 
   0   5   5     4476.99     4660.71     43.32 o 
   1   5   5     2187.23     2059.78     22.85 o 
   2   5   5     1915.66     1775.52      8.31 o 
   3   5   5     2028.81     1931.72      6.32 o 
   4   5   5     2277.65     2261.61     12.44 o 
   5   5   5      251.18      249.92      6.14 o 
   6   5   5        2.81       37.69      5.44 o 
   7   5   5      139.77      144.00      5.69 o 
   8   5   5      134.19      149.17      5.98 o 
   9   5   5      124.41      137.94      6.38 o 
  10   5   5       24.67       27.89      8.44 o 
 -11   6   5        8.10       14.20      9.71 o 
 -10   6   5        2.28        4.79     12.96 o 
  -9   6   5       14.11       22.19      7.46 o 
  -8   6   5       15.02        1.19      2.38 o 
  -7   6   5        6.79       19.77      4.47 o 
  -6   6   5        8.24       12.75      2.03 o 
  -5   6   5      152.79      148.83      2.00 o 
  -4   6   5      148.18      137.47      1.53 o 
  -3   6   5      303.61      365.22      2.51 o 
  -2   6   5       56.43       48.79      1.27 o 
  -1   6   5       38.94       41.72      1.42 o 
   0   6   5      263.75      254.14      6.21 o 
   1   6   5       70.42       55.07      2.67 o 
   2   6   5       38.13       34.30      2.06 o 
   3   6   5      174.12      193.12      2.68 o 
   4   6   5      551.77      510.37      5.37 o 
   5   6   5       13.45        8.20      2.68 o 
   6   6   5      129.44      116.61      4.25 o 
   7   6   5       61.14       66.83      5.05 o 
   8   6   5      108.36       98.46      7.46 o 
   9   6   5       15.84       13.52      6.54 o 
  10   6   5        5.81        7.54      7.60 o 
 -11   7   5       53.41       52.87      8.50 o 
 -10   7   5        1.32       -0.82      3.77 o 
  -9   7   5       43.67       46.18      7.65 o 
  -8   7   5       75.10       75.76      4.88 o 
  -7   7   5      524.64      463.75      5.28 o 
  -6   7   5      283.82      282.02      6.14 o 
  -5   7   5       88.45      101.34      2.23 o 
  -4   7   5      639.08      618.94      5.32 o 
  -3   7   5      878.11      922.60      8.73 o 
  -2   7   5        6.85        7.69      1.57 o 
  -1   7   5       67.69      101.78      1.62 o 
   0   7   5      487.83      433.92      8.23 o 
   1   7   5      270.40      266.79      4.12 o 
   2   7   5     1791.40     1896.89     10.00 o 
   3   7   5     1203.07     1267.57      5.73 o 
   4   7   5       15.03       21.27      3.11 o 
   5   7   5        5.22        5.50      2.07 o 
   6   7   5      301.20      346.13      7.19 o 
   7   7   5      180.90      216.99      6.82 o 
   8   7   5       22.69       30.64      7.09 o 
   9   7   5       14.55       17.18      8.02 o 
  10   7   5       57.08       49.36      8.27 o 
 -11   8   5        1.74        6.10      6.39 o 
 -10   8   5        9.99       18.05     12.45 o 
  -9   8   5       10.16       18.19      6.29 o 
  -8   8   5       30.22       48.91      4.91 o 
  -7   8   5       68.67       82.65      5.43 o 
  -6   8   5       18.64       13.21      1.62 o 
  -5   8   5        8.79       14.51      1.71 o 
  -4   8   5      144.65      145.06      2.04 o 
  -3   8   5       45.93       59.00      2.24 o 
  -2   8   5       77.07       71.34      1.77 o 
  -1   8   5     1380.03     1520.31     11.83 o 
   0   8   5       31.75       20.83      2.05 o 
   1   8   5      455.59      442.23      7.03 o 
   2   8   5       39.67       38.65      2.23 o 
   3   8   5     1253.74     1266.06      6.79 o 
   4   8   5      142.25      156.81      3.79 o 
   5   8   5       54.09       45.34      3.25 o 
   6   8   5       44.69       37.37      3.27 o 
   7   8   5       21.74       33.07      4.22 o 
   8   8   5        3.87        1.62      2.27 o 
   9   8   5       32.81       18.83      7.09 o 
  10   8   5        1.56        5.20      8.71 o 
 -11   9   5       29.87       23.34     12.74 o 
 -10   9   5       34.48       30.04      8.49 o 
  -9   9   5       28.38       27.39      7.21 o 
  -8   9   5      509.28      507.67     19.05 o 
  -7   9   5      588.07      588.18     18.95 o 
  -6   9   5      512.86      508.18      9.09 o 
  -5   9   5      242.78      250.83      4.52 o 
  -4   9   5      582.09      542.08      5.09 o 
  -3   9   5      217.11      245.70      5.30 o 
  -2   9   5      527.66      569.95      4.76 o 
  -1   9   5     2172.04     2208.58      9.35 o 
   0   9   5      815.48      783.44      5.71 o 
   1   9   5      599.57      607.20     13.22 o 
   2   9   5      886.12      794.54     11.80 o 
   3   9   5     2865.00     2987.76     26.26 o 
   4   9   5      283.62      303.45      4.59 o 
   5   9   5       15.02       11.80      3.07 o 
   6   9   5       81.93       75.07      4.40 o 
   7   9   5      576.59      574.66     18.05 o 
   8   9   5      211.03      202.63      8.66 o 
   9   9   5       40.61       46.44      6.48 o 
 -10  10   5        8.64       26.05     11.93 o 
  -9  10   5        5.49        9.34     10.51 o 
  -8  10   5      157.68      183.01      7.15 o 
  -7  10   5       17.45       43.79      2.61 o 
  -6  10   5       72.62       78.38      4.05 o 
  -5  10   5      709.55      667.40     10.10 o 
  -4  10   5       84.74       86.69      2.46 o 
  -3  10   5      328.60      351.25      5.19 o 
  -2  10   5       37.20       40.53      2.76 o 
  -1  10   5       51.22       49.16      2.52 o 
   0  10   5       20.44       26.84      2.44 o 
   1  10   5       92.44       84.74      3.13 o 
   2  10   5        0.74        2.17      2.18 o 
   3  10   5        1.63        9.62      3.48 o 
   4  10   5        3.01       10.99      3.22 o 
   5  10   5       73.01       67.56      4.71 o 
   6  10   5        5.68        8.22      2.54 o 
   7  10   5        0.29       27.80      4.11 o 
   8  10   5       18.76       20.96      5.37 o 
   9  10   5        0.03       -1.79      8.54 o 
 -10  11   5      101.41      120.72     19.32 o 
  -9  11   5       15.82       12.72     10.45 o 
  -8  11   5      208.67      210.01     13.26 o 
  -7  11   5      599.49      516.08     11.07 o 
  -6  11   5      256.64      251.63     12.30 o 
  -5  11   5      142.36      156.81      3.50 o 
  -4  11   5      150.69      191.48      4.48 o 
  -3  11   5     1491.15     1609.94     38.30 o 
  -2  11   5      495.68      447.35      5.49 o 
  -1  11   5      490.55      442.93      6.66 o 
   0  11   5      563.48      606.06     10.67 o 
   1  11   5     1764.53     1812.75     33.42 o 
   2  11   5     2145.04     2023.98     45.98 o 
   3  11   5      661.53      622.39      7.27 o 
   4  11   5      343.37      348.85      5.64 o 
   5  11   5        7.52       12.27      4.82 o 
   6  11   5      351.51      332.16     21.25 o 
   7  11   5      295.53      288.23      7.84 o 
   8  11   5       92.43       79.02     10.15 o 
   9  11   5       22.71       12.48     10.51 o 
 -10  12   5       28.86       30.53     15.98 o 
  -9  12   5       19.90       33.53     11.28 o 
  -8  12   5       49.47       23.78     19.56 o 
  -7  12   5        9.99       12.99      5.22 o 
  -6  12   5        6.11        0.18      1.40 o 
  -5  12   5       36.38       30.32      3.88 o 
  -4  12   5      121.81      106.31      4.59 o 
  -3  12   5      283.92      297.52      8.23 o 
  -2  12   5       52.97       52.15      3.57 o 
  -1  12   5      190.07      155.27      3.59 o 
   0  12   5      739.78      688.84     19.80 o 
   1  12   5       79.57       70.55      3.31 o 
   2  12   5      436.68      434.67      7.00 o 
   3  12   5      388.71      373.51      5.90 o 
   4  12   5        5.95        2.18      2.93 o 
   5  12   5        0.76        0.41      2.16 o 
   6  12   5       13.48       13.51      4.86 o 
   7  12   5        2.52       -0.41      2.51 o 
   8  12   5        3.79        0.40      5.63 o 
  -9  13   5       81.07       74.47     13.82 o 
  -8  13   5        5.15       13.37     15.32 o 
  -7  13   5       27.95       17.98      7.96 o 
  -6  13   5       51.55       47.61      4.30 o 
  -5  13   5      290.41      260.77     12.27 o 
  -4  13   5      429.57      451.22     18.59 o 
  -3  13   5      138.85      166.12      6.95 o 
  -2  13   5       12.35        7.99      4.04 o 
  -1  13   5        7.30        9.50      3.43 o 
   0  13   5      286.57      276.30      4.77 o 
   1  13   5      159.16      145.41      3.83 o 
   2  13   5       69.33       64.00      4.13 o 
   3  13   5      143.74      140.09      6.52 o 
   4  13   5      135.38      139.48      5.12 o 
   5  13   5       42.19       40.96      5.02 o 
   6  13   5       72.62       65.85      6.07 o 
   7  13   5        4.44       -0.97      3.49 o 
   8  13   5       40.28       26.09      9.21 o 
  -9  14   5       58.33       49.54     19.19 o 
  -8  14   5       13.02       22.29     18.56 o 
  -7  14   5        6.08        0.61     75.60 o 
  -6  14   5        4.77        1.26      4.11 o 
  -5  14   5       26.39       31.54      4.31 o 
  -4  14   5      223.67      236.95     10.85 o 
  -3  14   5       56.31       45.55      3.45 o 
  -2  14   5        5.85        6.15      4.59 o 
  -1  14   5      264.53      227.21      5.89 o 
   0  14   5      163.63      143.54      3.80 o 
   1  14   5        0.02       -2.42      4.08 o 
   2  14   5       93.88       78.42      5.34 o 
   3  14   5       20.69       16.84      4.67 o 
   4  14   5       50.45       33.49      5.14 o 
   5  14   5       10.70        6.72      5.05 o 
   6  14   5       44.22       31.28      6.98 o 
   7  14   5        1.73       -1.77      6.11 o 
   8  14   5       26.20       11.06     10.60 o 
  -8  15   5       40.28       34.92     11.90 o 
  -7  15   5        1.64       14.77     11.20 o 
  -6  15   5       91.42       82.98      7.62 o 
  -5  15   5      406.71      403.09     26.50 o 
  -4  15   5      599.30      602.89     13.51 o 
  -3  15   5       14.77       13.64      4.74 o 
  -2  15   5      139.40      145.73      5.91 o 
  -1  15   5      349.71      390.73     12.70 o 
   0  15   5      346.81      366.00      5.80 o 
   1  15   5      162.08      184.97      6.06 o 
   2  15   5      228.78      262.25      6.65 o 
   3  15   5      341.53      378.83     12.47 o 
   4  15   5       91.92       94.44      6.24 o 
   5  15   5      307.80      306.47     22.84 o 
   6  15   5       59.51       58.27      7.28 o 
   7  15   5       14.30       -0.77      1.92 o 
   8  15   5        1.53        2.51     25.76 o 
  -8  16   5       56.22       50.74     22.66 o 
  -7  16   5       65.62       40.17      9.22 o 
  -6  16   5       20.32       22.89      8.84 o 
  -5  16   5      225.81      233.24     15.80 o 
  -4  16   5      104.81      110.50      4.86 o 
  -3  16   5      111.57      105.86      4.90 o 
  -2  16   5      103.04      101.43      6.29 o 
  -1  16   5        0.59        2.60      3.08 o 
   0  16   5       16.75       15.90      3.72 o 
   1  16   5       54.85       43.57      5.52 o 
   2  16   5       23.33       24.35      6.41 o 
   3  16   5        5.96        9.38      7.17 o 
   4  16   5        8.37       12.26      5.86 o 
   5  16   5      204.15      210.91     10.80 o 
   6  16   5       59.46       65.40      8.57 o 
   7  16   5       23.59        2.73     62.11 o 
  -7  17   5       37.84       26.85     12.82 o 
  -6  17   5       52.60       41.00      9.24 o 
  -5  17   5      210.88      228.38      6.81 o 
  -4  17   5      194.35      215.97      6.70 o 
  -3  17   5      189.74      181.94      7.94 o 
  -2  17   5      357.26      416.34     11.74 o 
  -1  17   5      280.88      292.33      6.74 o 
   0  17   5      199.72      202.58      6.75 o 
   1  17   5      207.07      234.98      8.62 o 
   2  17   5      252.76      251.58      9.11 o 
   3  17   5       11.37       -0.74      5.82 o 
   4  17   5      133.30      130.29     10.81 o 
   5  17   5      389.20      380.27     23.64 o 
   6  17   5      187.46      161.67     11.98 o 
  -6  18   5       16.07       14.93      8.33 o 
  -5  18   5       33.27       29.51      9.05 o 
  -4  18   5       35.24       31.51      6.67 o 
  -3  18   5       11.89        8.78      7.80 o 
  -2  18   5        5.85        4.12      4.31 o 
  -1  18   5       48.93       48.69      5.58 o 
   0  18   5       44.08       55.59      6.62 o 
   1  18   5       48.94       50.93      7.04 o 
   3  18   5       31.39       37.95     14.61 o 
   4  18   5       69.04       77.97     12.36 o 
   5  18   5       58.81       76.09     18.69 o 
  -6  19   5       16.26        5.33     11.96 o 
  -5  19   5       17.75       12.30     14.02 o 
  -4  19   5       13.79        3.37      2.87 o 
  -3  19   5       56.27       44.59      7.46 o 
  -2  19   5      215.02      243.14      6.07 o 
  -1  19   5       95.29      103.65      6.48 o 
   0  19   5       38.81       53.51      9.00 o 
   1  19   5       59.30       45.53      8.39 o 
   2  19   5        1.62        2.04      8.10 o 
   3  19   5        5.28        6.96     11.17 o 
   4  19   5       25.17       16.89      9.03 o 
  -4  20   5        0.29       -0.51     21.21 o 
  -3  20   5        7.66        1.50      8.13 o 
  -2  20   5       28.89       28.75      6.29 o 
  -1  20   5        0.51        4.67     10.83 o 
   0  20   5       22.59       15.85      9.88 o 
   1  20   5      122.77      115.42     10.31 o 
   2  20   5       24.56       21.86      7.63 o 
   3  20   5      103.65       89.80      9.05 o 
  -3  21   5       62.17       64.07     10.33 o 
  -2  21   5      235.50      267.25      7.63 o 
  -1  21   5      165.11      184.10     12.75 o 
   0  21   5        7.08        1.31      8.38 o 
   1  21   5       41.02       37.77     11.51 o 
   2  21   5       38.55       36.19     15.57 o 
 -12   0   6        9.53       -0.55      1.41 o 
 -11   0   6       58.87       64.46     18.41 o 
 -10   0   6       28.95       31.77     19.79 o 
  -9   0   6       85.31       93.47     11.23 o 
  -8   0   6      429.37      481.59     30.53 o 
  -7   0   6      301.04      304.30     11.18 o 
  -6   0   6      157.74      119.73      4.07 o 
  -5   0   6     1612.44     1389.66     16.67 o 
  -4   0   6       26.16       18.36      2.32 o 
  -3   0   6        9.78       20.01      4.08 o 
  -2   0   6       12.71       55.77      2.26 o 
  -1   0   6     2381.80     2360.72     10.73 o 
   0   0   6      297.15      321.13      5.48 o 
   1   0   6      316.94      236.00      4.19 o 
   2   0   6     2202.21     2158.58     14.59 o 
   3   0   6       17.35       28.02      4.62 o 
   5   0   6       48.92       10.23      9.29 o 
   6   0   6     1358.08     1520.04     18.01 o 
   7   0   6      151.68      135.45      8.17 o 
   8   0   6       50.19       42.86     11.48 o 
   9   0   6       44.88       39.73     16.12 o 
  10   0   6       52.79       50.81     17.02 o 
 -11   1   6        6.00       20.43      8.28 o 
 -10   1   6        3.94        7.74     11.45 o 
  -9   1   6       33.96       48.58      6.13 o 
  -8   1   6       54.96       92.70      4.53 o 
  -7   1   6        0.57       13.96      2.36 o 
  -6   1   6      146.03      111.02      5.13 o 
  -5   1   6      110.58      127.20      2.48 o 
  -4   1   6        0.18        0.59      0.63 o 
  -3   1   6      104.58      113.77      2.04 o 
  -2   1   6      789.73      847.25      3.55 o 
  -1   1   6      204.81      203.88      2.59 o 
   0   1   6     1794.60     1848.14     11.82 o 
   1   1   6        3.29        1.85      0.73 o 
   2   1   6      428.85      399.36      2.75 o 
   3   1   6      114.25      105.29      1.82 o 
   4   1   6      304.27      252.00      4.60 o 
   5   1   6       62.51       46.92      4.39 o 
   6   1   6       88.88      104.92      4.91 o 
   7   1   6        9.84        5.51      7.18 o 
   8   1   6       18.70        0.00      2.18 o 
   9   1   6       10.90       18.38      9.98 o 
  10   1   6        4.75       24.96      8.65 o 
 -12   2   6       22.97       16.57     24.98 o 
 -11   2   6       56.76       71.43      8.90 o 
 -10   2   6       60.65       64.93     10.45 o 
  -9   2   6      125.76      159.17      6.58 o 
  -8   2   6      680.34      757.58     21.31 o 
  -7   2   6      949.70      943.20     17.35 o 
  -6   2   6      289.15      302.30     10.65 o 
  -5   2   6      386.54      391.28      8.35 o 
  -4   2   6     1966.96     1841.78     10.55 o 
  -3   2   6      422.27      368.16      2.93 o 
  -2   2   6      361.67      270.30      1.81 o 
  -1   2   6     3735.85     3840.57      9.36 o 
   0   2   6    10154.97    10425.55     54.15 o 
   1   2   6     4985.90     4735.07     12.34 o 
   2   2   6     1722.66     1476.32      5.07 o 
   3   2   6      720.11      698.19      4.36 o 
   4   2   6      259.35      238.19      3.36 o 
   5   2   6      642.79      635.49      6.30 o 
   6   2   6      298.02      321.77      5.44 o 
   7   2   6       55.39       58.35      5.32 o 
   8   2   6      146.54      153.74      6.46 o 
   9   2   6      325.14      384.47      8.94 o 
  10   2   6      120.05      142.50     11.33 o 
 -11   3   6       54.74       71.51      8.59 o 
 -10   3   6        3.95       15.84      8.83 o 
  -9   3   6        6.33       31.66      5.44 o 
  -8   3   6      104.72      144.70     12.58 o 
  -7   3   6       16.38       77.50      3.45 o 
  -6   3   6       76.12      107.09      5.89 o 
  -5   3   6       31.83       23.69      1.97 o 
  -4   3   6      347.91      322.60      4.40 o 
  -3   3   6      114.38      109.08      1.86 o 
  -2   3   6      980.73      881.94      7.06 o 
  -1   3   6       59.08       72.44      2.24 o 
   0   3   6       12.51       13.16      1.70 o 
   1   3   6      916.43      964.22      4.45 o 
   2   3   6      155.76      118.63      2.72 o 
   3   3   6       13.11       16.19      2.11 o 
   4   3   6        6.82        9.91      2.31 o 
   5   3   6        3.52       19.25      2.87 o 
   6   3   6        0.00        4.65      5.16 o 
   7   3   6        1.52        2.18      1.40 o 
   8   3   6       19.91       43.11      5.05 o 
   9   3   6        2.02       90.23      6.92 o 
  10   3   6        0.20       25.12      7.72 o 
 -11   4   6       26.31       27.02     10.16 o 
 -10   4   6       94.34      104.20      7.45 o 
  -9   4   6      117.87      143.47      9.09 o 
  -8   4   6      440.64      453.58     19.56 o 
  -7   4   6      929.83      904.05     12.12 o 
  -6   4   6     2019.85     1844.32     99.12 o 
  -5   4   6      272.00      265.43      4.85 o 
  -4   4   6     1013.52     1023.05     10.84 o 
  -3   4   6      115.65      111.63      3.65 o 
  -2   4   6     1176.64     1184.89      9.60 o 
  -1   4   6     5323.58     5153.71     32.95 o 
   0   4   6     4732.68     4931.78     47.73 o 
   1   4   6     1227.72     1225.57     13.97 o 
   2   4   6     1381.68     1218.50      5.69 o 
   3   4   6     3389.11     3353.42     18.36 o 
   4   4   6      970.28      981.54      9.83 o 
   5   4   6      380.06      380.05      5.70 o 
   6   4   6        2.59       -1.32      1.56 o 
   7   4   6      334.31      348.51      6.02 o 
   8   4   6      455.03      461.76     15.28 o 
   9   4   6      348.34      384.47      9.07 o 
  10   4   6       61.83       57.69      8.28 o 
 -11   5   6        0.64       14.05     14.05 o 
 -10   5   6       13.62       20.30      8.40 o 
  -9   5   6        0.05        9.57      5.15 o 
  -8   5   6        7.35       24.23      4.54 o 
  -7   5   6        2.16       31.49      4.10 o 
  -6   5   6        0.41       31.92      2.96 o 
  -5   5   6      191.30      176.23      2.88 o 
  -4   5   6        4.33        3.08      2.74 o 
  -3   5   6       50.23       64.31      1.92 o 
  -2   5   6      888.24      824.28      8.69 o 
  -1   5   6      445.41      498.98      5.55 o 
   0   5   6        2.98        0.64      0.51 o 
   1   5   6       32.98       21.92      2.30 o 
   2   5   6        0.20        2.00      2.64 o 
   3   5   6     1060.85     1034.55     10.53 o 
   4   5   6       54.07       60.93      4.07 o 
   5   5   6       72.58       59.81      3.13 o 
   6   5   6      107.04       88.59      4.10 o 
   7   5   6       11.25       30.02      3.88 o 
   8   5   6        6.18       34.40      4.49 o 
   9   5   6        8.10       20.34      5.93 o 
  10   5   6        0.52        0.02      6.41 o 
 -11   6   6       45.58       39.99     11.60 o 
 -10   6   6        4.29        0.90      4.80 o 
  -9   6   6       27.95       25.30      5.49 o 
  -8   6   6      160.72      155.38      8.60 o 
  -7   6   6      312.00      330.56      4.72 o 
  -6   6   6      242.27      236.63      4.36 o 
  -5   6   6      259.70      242.43      2.41 o 
  -4   6   6       13.49       11.81      1.84 o 
  -3   6   6      328.15      290.76      2.71 o 
  -2   6   6      836.22      873.81      6.73 o 
  -1   6   6      111.57       96.81      2.01 o 
   0   6   6       17.18       18.06      1.31 o 
   1   6   6     1211.89     1197.35     10.16 o 
   2   6   6     1882.51     1971.34     13.90 o 
   3   6   6      146.92      148.75      3.10 o 
   4   6   6        3.21        0.00      0.98 o 
   5   6   6        2.84       11.24      2.81 o 
   6   6   6      269.58      294.36      9.71 o 
   7   6   6      281.76      288.54      6.06 o 
   8   6   6      110.52      109.62      5.62 o 
   9   6   6       23.30       15.54      5.98 o 
  10   6   6       20.86       14.05     14.92 o 
 -11   7   6        9.49       26.73     11.77 o 
 -10   7   6        5.85        7.48      7.57 o 
  -9   7   6       88.73       80.94      6.27 o 
  -8   7   6       19.03       21.16      4.72 o 
  -7   7   6        0.01        1.34      5.75 o 
  -6   7   6      177.56      192.66      3.58 o 
  -5   7   6      104.78       93.61      2.26 o 
  -4   7   6      122.03       96.00      2.67 o 
  -3   7   6      192.35      203.67      2.56 o 
  -2   7   6       53.12       46.75      2.20 o 
  -1   7   6        5.75        4.83      1.88 o 
   0   7   6       90.95       74.31      2.46 o 
   1   7   6     1283.12     1171.06     11.60 o 
   2   7   6        6.78        6.44      2.36 o 
   3   7   6      767.75      746.57      6.96 o 
   4   7   6      291.07      304.97      4.23 o 
   5   7   6      220.45      184.63      5.18 o 
   6   7   6      114.19      126.66      6.21 o 
   7   7   6       30.62       26.90      6.02 o 
   8   7   6        7.67        0.00      1.33 o 
   9   7   6        0.01       -0.27      3.97 o 
  10   7   6        4.30       14.26     20.40 o 
 -11   8   6       45.40       56.89     10.81 o 
 -10   8   6       85.20      136.06     13.63 o 
  -9   8   6      194.71      200.37     15.76 o 
  -8   8   6       76.11       67.72      4.95 o 
  -7   8   6       17.39       16.63      3.86 o 
  -6   8   6      211.38      214.39      4.38 o 
  -5   8   6      794.32      871.84      9.29 o 
  -4   8   6      806.12      839.73     15.45 o 
  -3   8   6      258.37      235.14      3.21 o 
  -2   8   6     1447.38     1377.10     12.94 o 
  -1   8   6     1285.86     1324.41     18.52 o 
   0   8   6     1340.00     1324.56     19.90 o 
   1   8   6     1251.45     1297.55     11.17 o 
   2   8   6      450.70      463.91      4.03 o 
   3   8   6      460.56      455.70      5.96 o 
   4   8   6       38.73       42.61      3.52 o 
   5   8   6      321.88      373.82      4.85 o 
   6   8   6      346.44      376.73      9.55 o 
   7   8   6      181.07      172.93      6.36 o 
   8   8   6       28.81        6.71      6.99 o 
   9   8   6       15.63       14.52      6.60 o 
 -11   9   6        2.06       21.95     18.93 o 
 -10   9   6       34.52       72.77      9.52 o 
  -9   9   6        3.41       63.62      8.12 o 
  -8   9   6       19.92       28.58      5.10 o 
  -7   9   6       17.54       13.28      3.96 o 
  -6   9   6       13.65       17.49      2.88 o 
  -5   9   6       15.34       28.11      2.09 o 
  -4   9   6      153.28      176.37      3.92 o 
  -3   9   6        8.68       10.69      2.29 o 
  -2   9   6       50.93       46.54      1.99 o 
  -1   9   6      699.81      708.59      8.73 o 
   0   9   6        4.61        6.28      2.76 o 
   1   9   6      105.33      108.29      3.75 o 
   2   9   6     1085.88     1110.30     11.00 o 
   3   9   6       40.03       47.07      3.26 o 
   4   9   6       44.37       36.75      3.66 o 
   5   9   6       22.40       27.62      3.41 o 
   6   9   6        1.53        5.90      3.22 o 
   7   9   6        0.63        7.61      3.79 o 
   8   9   6       21.22       24.70      5.76 o 
   9   9   6        0.97       15.71      6.28 o 
 -10  10   6      230.80      252.28     19.88 o 
  -9  10   6      318.97      299.26     15.79 o 
  -8  10   6      156.42      132.22      9.93 o 
  -7  10   6       49.59       50.17      4.23 o 
  -6  10   6      287.99      268.52     11.23 o 
  -5  10   6      374.20      409.32      4.60 o 
  -4  10   6      495.65      521.27     12.53 o 
  -3  10   6     1652.17     1674.62     55.45 o 
  -2  10   6     1199.22     1131.10     20.54 o 
  -1  10   6     1189.97     1207.10     10.01 o 
   0  10   6      612.55      615.88      7.37 o 
   1  10   6       76.58       68.75      2.85 o 
   2  10   6      190.69      176.51      4.48 o 
   3  10   6      562.76      580.04     14.13 o 
   4  10   6     1220.83     1222.90     10.10 o 
   5  10   6      664.57      719.06     20.51 o 
   6  10   6      260.39      288.99     11.60 o 
   7  10   6      172.90      141.46      9.15 o 
   8  10   6      137.35      136.08      6.89 o 
   9  10   6       78.20       67.89      8.74 o 
 -10  11   6       22.41       30.50     12.29 o 
  -9  11   6        0.10       27.66      8.40 o 
  -8  11   6        1.19        6.34     13.69 o 
  -7  11   6       43.95       37.18      4.72 o 
  -6  11   6        4.57        0.64      1.70 o 
  -5  11   6       21.56       17.20      3.00 o 
  -4  11   6        4.63        0.22      2.18 o 
  -3  11   6      227.50      271.39      9.05 o 
  -2  11   6       43.78       29.78      2.96 o 
  -1  11   6      391.57      368.06      5.29 o 
   0  11   6       47.05       50.25      3.10 o 
   1  11   6      465.12      394.42      5.45 o 
   2  11   6       34.85       31.26      3.46 o 
   3  11   6       38.03       23.27      3.86 o 
   4  11   6      248.24      244.07      6.85 o 
   5  11   6        0.50       10.26      2.93 o 
   6  11   6       18.17       21.41      4.70 o 
   7  11   6        7.23        2.46      5.57 o 
   8  11   6       37.04       43.86      7.78 o 
   9  11   6        0.03        1.51     17.65 o 
  -9  12   6       95.71       99.43     13.27 o 
  -8  12   6       29.05       13.00     16.30 o 
  -7  12   6      117.49      109.90      6.32 o 
  -6  12   6       32.86       26.79      5.82 o 
  -5  12   6       70.37       49.65      3.83 o 
  -4  12   6       55.55       42.55      3.61 o 
  -3  12   6     1711.37     1803.61     54.87 o 
  -2  12   6      515.17      510.36     14.41 o 
  -1  12   6       14.22       13.74      2.99 o 
   0  12   6      111.99      125.29      3.77 o 
   1  12   6      629.81      599.95     13.21 o 
   2  12   6      243.91      258.47      5.79 o 
   3  12   6        4.23       -1.22      1.57 o 
   4  12   6      495.61      568.27      7.75 o 
   5  12   6      143.91      153.65     15.23 o 
   6  12   6       90.21       82.47      8.51 o 
   7  12   6       28.82       21.69      8.21 o 
   8  12   6       80.59       79.37      9.28 o 
  -9  13   6       48.81       54.25     13.16 o 
  -8  13   6       16.72        2.55     18.79 o 
  -7  13   6        2.86        5.32     11.76 o 
  -6  13   6       40.37       31.25      5.06 o 
  -5  13   6       47.95       37.68      4.27 o 
  -4  13   6       10.68       12.71      4.91 o 
  -3  13   6       42.37       49.51      3.50 o 
  -2  13   6       99.80       96.70      3.50 o 
  -1  13   6      167.09      181.17      3.80 o 
   0  13   6       91.44       77.23      3.76 o 
   1  13   6        0.24        2.05      2.95 o 
   2  13   6      172.63      154.11      4.88 o 
   3  13   6       65.14       68.97      4.91 o 
   4  13   6       21.77       26.33      5.05 o 
   5  13   6       56.10       49.26      7.38 o 
   6  13   6        4.89        0.00      1.06 o 
   7  13   6        1.25       -1.69      5.87 o 
   8  13   6       20.92       11.93      9.27 o 
  -9  14   6       48.40       53.89     13.69 o 
  -8  14   6        2.63       -3.48    120.40 o 
  -7  14   6       11.02       12.78     14.98 o 
  -6  14   6      183.53      189.58     11.63 o 
  -5  14   6      257.06      262.84     10.63 o 
  -4  14   6      214.19      206.72      7.04 o 
  -3  14   6       24.45       25.36      3.75 o 
  -2  14   6      230.53      219.62      5.42 o 
  -1  14   6       97.48       81.26      3.52 o 
   0  14   6      224.52      210.81      5.21 o 
   1  14   6      375.46      379.65      8.95 o 
   2  14   6      127.19      137.36      7.51 o 
   3  14   6      210.72      217.25      5.91 o 
   4  14   6       50.76       47.85      5.50 o 
   5  14   6       64.44       65.11      7.61 o 
   6  14   6       34.23       29.99      6.96 o 
   7  14   6       93.90       90.52     14.69 o 
  -8  15   6       43.38       42.26     22.15 o 
  -7  15   6       12.47       24.42     14.93 o 
  -6  15   6       40.59       43.16      6.29 o 
  -5  15   6        0.27        7.01      4.29 o 
  -4  15   6       35.41       31.37      4.10 o 
  -3  15   6       40.21       29.56      4.14 o 
  -2  15   6        1.66       -0.67     17.48 o 
  -1  15   6        8.46        0.73      1.15 o 
   0  15   6       69.02       57.59      4.23 o 
   1  15   6        0.01        2.48      8.90 o 
   2  15   6       21.56       18.05      5.43 o 
   3  15   6        1.02        3.47      9.36 o 
   4  15   6       25.35       18.41      5.80 o 
   5  15   6       16.96       27.69      7.68 o 
   6  15   6        3.83        1.28      5.40 o 
   7  15   6        0.06       16.55     14.61 o 
  -8  16   6      155.70      133.47     27.85 o 
  -7  16   6       77.71       56.17     13.33 o 
  -6  16   6      127.38      119.07     11.08 o 
  -5  16   6       51.30       53.68      5.32 o 
  -4  16   6      327.93      348.80     15.83 o 
  -3  16   6      274.33      297.73      6.69 o 
  -2  16   6      124.12      133.37      4.84 o 
  -1  16   6       65.13       59.17      4.69 o 
   0  16   6      226.08      230.13      6.98 o 
   1  16   6      283.12      283.65     12.04 o 
   2  16   6      179.86      164.38      7.00 o 
   3  16   6      188.57      190.10     20.10 o 
   4  16   6      183.73      171.10     10.17 o 
   5  16   6      225.50      204.40     11.14 o 
   6  16   6       66.72       53.42      9.10 o 
  -7  17   6       15.33       30.67     25.76 o 
  -6  17   6        0.28        3.16      4.48 o 
  -5  17   6       57.97       42.67      6.03 o 
  -4  17   6        2.70        8.80      5.67 o 
  -3  17   6        1.69        7.96      3.92 o 
  -2  17   6       45.12       42.46      4.56 o 
  -1  17   6        6.70        2.66      2.17 o 
   0  17   6        5.62        7.95      5.35 o 
   1  17   6       19.87       10.64      8.13 o 
   2  17   6       31.77       23.31      8.54 o 
   3  17   6       25.82       33.21     10.39 o 
   4  17   6       14.18       22.82      7.26 o 
   5  17   6       40.56       45.06     11.68 o 
   6  17   6       14.60        0.41      7.95 o 
  -6  18   6       49.80       52.40     10.43 o 
  -5  18   6       23.96       20.81      7.10 o 
  -4  18   6       39.45       38.25      6.50 o 
  -3  18   6      204.71      213.11      9.99 o 
  -2  18   6      202.61      226.44      6.14 o 
  -1  18   6      175.73      198.04      7.69 o 
   0  18   6      133.05      156.73      8.99 o 
   1  18   6       39.50       30.38      8.68 o 
   2  18   6       27.76        5.52     22.00 o 
   3  18   6      163.62      189.16     17.02 o 
   4  18   6      292.39      339.85     87.02 o 
  -6  19   6        3.58       18.13     18.99 o 
  -5  19   6        0.01        0.83      4.72 o 
  -4  19   6        6.50        2.99      3.25 o 
  -3  19   6        4.21        2.99      3.76 o 
  -2  19   6        3.23        2.26      3.21 o 
  -1  19   6        2.31        2.15      2.47 o 
   0  19   6       21.92        8.81      8.50 o 
   2  19   6       19.98       23.27      9.11 o 
   3  19   6       22.25       20.99      9.05 o 
   4  19   6        3.71        4.38     13.24 o 
  -5  20   6       19.04        4.86     11.34 o 
  -4  20   6       38.87       36.47      9.13 o 
  -3  20   6       46.97       51.54      7.53 o 
  -2  20   6       24.89       17.88      7.48 o 
  -1  20   6       18.84        8.39     12.62 o 
   0  20   6       75.68       58.11      9.71 o 
   1  20   6       45.02       22.83     10.35 o 
   2  20   6        1.68       -0.06      0.18 o 
   3  20   6       16.63       -0.88      2.57 o 
  -4  21   6        0.00        4.22     11.47 o 
  -3  21   6       20.31       18.52     10.77 o 
  -2  21   6        0.01        1.90      8.09 o 
   0  21   6       34.80       16.74     11.42 o 
 -12   1   7       42.69       55.97     21.05 o 
 -11   1   7       77.87      103.93      9.97 o 
 -10   1   7       23.49       34.75     10.64 o 
  -9   1   7      127.83      138.11      6.28 o 
  -8   1   7      105.74      114.89      4.87 o 
  -7   1   7      314.92      320.00     13.29 o 
  -6   1   7        3.10        8.53      1.91 o 
  -5   1   7      922.04      919.69     19.08 o 
  -4   1   7     1186.68     1040.96      5.49 o 
  -3   1   7     1089.46     1042.04      5.88 o 
  -2   1   7     1053.60     1123.46      5.93 o 
  -1   1   7     3734.32     3861.35      7.64 o 
   0   1   7       98.50       60.94      1.72 o 
   1   1   7       23.30       26.56      1.71 o 
   2   1   7     1920.69     2013.91      8.80 o 
   3   1   7      652.88      613.28      4.87 o 
   4   1   7      357.50      373.21      6.13 o 
   5   1   7      170.44      206.22      6.67 o 
   6   1   7      491.78      540.99      7.71 o 
   7   1   7       63.62       72.52      5.97 o 
   8   1   7       62.35       47.04      7.90 o 
   9   1   7       89.78       88.12      9.08 o 
  10   1   7       19.12       27.72     12.75 o 
 -11   2   7       14.10       39.00      8.45 o 
 -10   2   7       20.44       22.97     10.23 o 
  -9   2   7       77.95      110.55      4.87 o 
  -8   2   7       13.87       67.43      4.24 o 
  -7   2   7      266.17      245.29      5.89 o 
  -6   2   7      270.89      234.59      8.37 o 
  -5   2   7       35.16       41.30      2.58 o 
  -4   2   7      283.48      229.62      2.80 o 
  -3   2   7       14.84       15.45      1.69 o 
  -2   2   7      822.01      837.89      5.70 o 
  -1   2   7     3002.67     3124.06     14.29 o 
   0   2   7      591.87      554.28      3.48 o 
   1   2   7       36.58       18.03      2.09 o 
   2   2   7      104.38      106.77      2.28 o 
   3   2   7        0.04        2.05      0.98 o 
   4   2   7      863.31      867.83      6.70 o 
   5   2   7      526.43      552.54      7.12 o 
   6   2   7       22.95       26.44      5.31 o 
   7   2   7      352.42      336.34      7.05 o 
   8   2   7      119.87      132.85      7.94 o 
   9   2   7       51.10       75.18      8.06 o 
  10   2   7        3.95       15.49     11.51 o 
 -11   3   7       30.42       57.97     10.21 o 
 -10   3   7       83.75       88.96      9.85 o 
  -9   3   7      352.70      357.14      7.82 o 
  -8   3   7     1018.64     1013.22     28.16 o 
  -7   3   7      153.41      151.56      4.11 o 
  -6   3   7      108.72       89.90      4.15 o 
  -5   3   7      171.83      198.04      2.87 o 
  -4   3   7     2633.32     2492.37     27.79 o 
  -3   3   7     2466.90     2430.69     22.45 o 
  -2   3   7     2164.27     2103.50     16.64 o 
  -1   3   7       21.97       27.09      1.61 o 
   0   3   7     2277.29     2127.36      6.30 o 
   1   3   7     3695.77     3727.99     15.04 o 
   2   3   7      803.11      841.18      4.80 o 
   3   3   7      713.85      716.52      5.40 o 
   4   3   7      546.49      545.66      4.69 o 
   5   3   7     1253.43     1315.69      9.51 o 
   6   3   7      404.30      398.72      6.31 o 
   7   3   7      468.66      507.03     10.44 o 
   8   3   7      202.61      222.41      7.47 o 
   9   3   7      150.49      163.23      8.67 o 
  10   3   7       49.91       44.52     20.34 o 
 -11   4   7       23.58       21.32     14.23 o 
 -10   4   7        0.12       35.28      8.15 o 
  -9   4   7       89.69      111.03      6.71 o 
  -8   4   7       19.10       79.40      7.65 o 
  -7   4   7      214.15      188.38      5.20 o 
  -6   4   7      578.24      548.15     28.50 o 
  -5   4   7      483.18      401.35      3.40 o 
  -4   4   7       27.95       28.87      1.91 o 
  -3   4   7      109.00      143.49      2.23 o 
  -2   4   7       20.81       37.07      1.68 o 
  -1   4   7      138.57      181.19      2.80 o 
   0   4   7     1427.70     1467.85      5.51 o 
   1   4   7      223.36      246.67      2.56 o 
   2   4   7        2.97        2.70      3.45 o 
   3   4   7      837.85      804.37      9.05 o 
   4   4   7      475.44      468.61      6.20 o 
   5   4   7       29.85       30.07      4.90 o 
   6   4   7        5.67       11.99      4.62 o 
   7   4   7        1.05       36.14      4.47 o 
   8   4   7        0.38       19.95      6.20 o 
   9   4   7        3.15       13.59      7.22 o 
  10   4   7       30.29       16.32     25.27 o 
 -11   5   7       34.10       43.81     15.93 o 
 -10   5   7      161.67      212.31     22.96 o 
  -9   5   7       66.18       66.09      5.70 o 
  -8   5   7      308.90      339.37      8.18 o 
  -7   5   7      365.50      345.29     13.68 o 
  -6   5   7      738.66      732.36     26.86 o 
  -5   5   7       32.22       33.97      1.94 o 
  -4   5   7       21.63       20.73      2.32 o 
  -3   5   7     1958.82     1758.46      6.26 o 
  -2   5   7     2739.25     2734.23     12.16 o 
  -1   5   7     2367.29     2457.84     30.76 o 
   0   5   7      922.44      921.22      7.17 o 
   1   5   7     1865.43     1848.94     23.63 o 
   2   5   7      880.95      908.22      5.94 o 
   3   5   7      313.78      347.12      3.70 o 
   4   5   7       22.86       41.70      3.49 o 
   5   5   7       59.11       71.24      4.13 o 
   6   5   7      246.18      248.75      8.86 o 
   7   5   7      299.10      298.45      7.68 o 
   8   5   7      217.17      235.88     10.42 o 
   9   5   7       35.50       20.20      8.64 o 
 -11   6   7        2.05       13.90     10.18 o 
 -10   6   7       26.73       39.98     11.85 o 
  -9   6   7        3.11       12.49      5.18 o 
  -8   6   7       77.16       65.76      3.78 o 
  -7   6   7       90.05       83.37      4.14 o 
  -6   6   7      370.13      371.93      5.54 o 
  -5   6   7       37.17       31.25      2.22 o 
  -4   6   7      349.76      312.19      3.56 o 
  -3   6   7      100.02      134.44      2.52 o 
  -2   6   7      104.64      117.21      2.86 o 
  -1   6   7      286.64      269.29      4.16 o 
   0   6   7       42.06       39.53      1.98 o 
   1   6   7     1296.62     1244.37      8.37 o 
   2   6   7      489.57      529.55      5.07 o 
   3   6   7      334.50      347.71      5.30 o 
   4   6   7      495.71      502.26      6.13 o 
   5   6   7       69.68       71.91      4.23 o 
   6   6   7       62.99       64.72      4.75 o 
   7   6   7       10.48        4.83      6.40 o 
   8   6   7        7.85       23.35      6.19 o 
   9   6   7        0.94        1.18      5.56 o 
 -11   7   7       39.05       56.47     18.07 o 
 -10   7   7       89.47       96.17     14.12 o 
  -9   7   7      123.87      131.82     11.36 o 
  -8   7   7        7.83        0.52      2.09 o 
  -7   7   7       75.83       88.01      5.63 o 
  -6   7   7      292.26      326.22      7.17 o 
  -5   7   7      364.66      368.94      4.96 o 
  -4   7   7       62.57       76.77      2.75 o 
  -3   7   7        3.75        6.11      1.83 o 
  -2   7   7      129.72       98.92      2.25 o 
  -1   7   7     2618.08     2679.41     17.34 o 
   0   7   7     1470.54     1524.39     17.50 o 
   1   7   7      333.32      363.67      5.65 o 
   2   7   7        9.62        9.88      2.37 o 
   3   7   7      130.29      134.10      3.22 o 
   4   7   7      391.75      432.61      6.41 o 
   5   7   7      312.36      350.31      7.37 o 
   6   7   7       62.57       63.97      5.01 o 
   7   7   7       73.34       68.94      6.68 o 
   8   7   7      212.96      202.96      9.37 o 
   9   7   7       41.22       37.52      7.13 o 
 -11   8   7        4.30       20.68     12.13 o 
 -10   8   7       46.23       50.84      9.30 o 
  -9   8   7       10.81       39.33      8.25 o 
  -8   8   7       35.29       19.15      5.35 o 
  -7   8   7        0.17        0.08      2.46 o 
  -6   8   7      227.38      220.15      3.86 o 
  -5   8   7       29.61       28.61      2.59 o 
  -4   8   7       61.43       54.11      2.87 o 
  -3   8   7      519.63      511.73      5.38 o 
  -2   8   7      572.43      549.18      4.58 o 
  -1   8   7      460.48      428.48      5.13 o 
   0   8   7       86.38       81.20      2.97 o 
   1   8   7      150.56      138.19      3.06 o 
   2   8   7      123.70      110.06      2.77 o 
   3   8   7      170.89      151.67      3.93 o 
   4   8   7       44.28       40.57      3.54 o 
   5   8   7       11.47       14.71      4.69 o 
   6   8   7        6.84        2.63     10.66 o 
   7   8   7       18.33       24.57      8.46 o 
   8   8   7       58.15       60.23      5.94 o 
   9   8   7       48.86       45.38      6.81 o 
 -11   9   7       63.36       64.12     17.35 o 
 -10   9   7      178.51      189.27     11.41 o 
  -9   9   7      154.13      166.25      8.79 o 
  -8   9   7       13.00       19.94      5.53 o 
  -7   9   7       61.26       71.06      4.72 o 
  -6   9   7      746.66      739.46      6.78 o 
  -5   9   7      437.36      428.68      9.45 o 
  -4   9   7      152.89      162.85      4.09 o 
  -3   9   7      228.39      245.37      8.65 o 
  -2   9   7     1944.59     1893.12     37.33 o 
  -1   9   7      656.14      640.38     11.02 o 
   0   9   7     1070.72     1050.11      9.59 o 
   1   9   7      980.59      998.74      9.67 o 
   2   9   7      335.56      309.28      4.11 o 
   3   9   7      236.11      229.56      4.44 o 
   4   9   7      490.99      515.16      7.53 o 
   5   9   7      412.08      435.74     13.88 o 
   6   9   7       85.80       82.15      5.72 o 
   7   9   7      202.22      205.63     14.32 o 
   8   9   7       86.28       77.08      6.93 o 
   9   9   7       56.88       70.77     10.65 o 
 -10  10   7       64.31       91.15     12.22 o 
  -9  10   7        0.39       19.70      5.98 o 
  -8  10   7       17.64       11.12      6.56 o 
  -7  10   7      131.36      101.52      5.01 o 
  -6  10   7        1.23       17.92      3.03 o 
  -5  10   7       55.72       57.04      3.39 o 
  -4  10   7      377.49      387.49     15.73 o 
  -3  10   7        0.08       11.93      2.69 o 
  -2  10   7      252.25      264.06      7.54 o 
  -1  10   7       17.59       14.17      3.37 o 
   0  10   7      240.41      204.01      4.52 o 
   1  10   7       11.68        3.55      3.86 o 
   2  10   7      199.39      172.98      5.06 o 
   3  10   7       27.28       25.83      3.80 o 
   4  10   7       78.21       82.01      4.16 o 
   5  10   7       15.53       17.40      3.85 o 
   6  10   7       32.83       22.11      6.27 o 
   7  10   7        6.17        1.96      3.01 o 
   8  10   7        0.04        1.02      2.29 o 
   9  10   7       42.15       55.40     13.82 o 
 -10  11   7      113.43      104.16     11.83 o 
  -9  11   7       67.84       67.33     15.46 o 
  -8  11   7       27.70       30.16      7.79 o 
  -7  11   7      211.03      211.87      5.88 o 
  -6  11   7      307.85      314.54      8.90 o 
  -5  11   7      289.48      304.78     11.01 o 
  -4  11   7       62.70       55.33      3.73 o 
  -3  11   7      987.95      923.67     50.23 o 
  -2  11   7      655.01      620.55     13.88 o 
  -1  11   7      548.30      537.20     15.70 o 
   0  11   7     1254.20     1276.82     48.22 o 
   1  11   7      681.65      668.43      7.00 o 
   2  11   7      134.45      108.48      5.02 o 
   3  11   7       94.77      102.77      4.72 o 
   4  11   7      944.06      917.81     13.27 o 
   5  11   7       59.19       58.76      5.48 o 
   6  11   7       29.76       26.00      5.45 o 
   7  11   7       78.57       81.27     13.33 o 
   8  11   7      126.59       93.50     11.13 o 
  -9  12   7        9.14       21.76     17.69 o 
  -7  12   7        5.90       17.56     10.79 o 
  -6  12   7       18.67       12.38      5.08 o 
  -5  12   7        4.78        0.88      4.84 o 
  -4  12   7        0.13        1.92      6.72 o 
  -3  12   7       60.05       57.95      3.84 o 
  -2  12   7      294.17      255.80     10.57 o 
  -1  12   7       31.32       17.18      3.07 o 
   0  12   7        1.94        4.40      3.60 o 
   1  12   7      161.06      136.89      4.94 o 
   2  12   7        0.15       -0.14      1.29 o 
   3  12   7       14.77       13.65      4.85 o 
   4  12   7       18.28       23.81      4.51 o 
   5  12   7       34.02       30.81      6.40 o 
   6  12   7        1.06        0.73      2.83 o 
   7  12   7        7.57        0.26      7.09 o 
   8  12   7        1.35        6.20     13.21 o 
  -9  13   7       59.50       44.30     26.29 o 
  -8  13   7        8.18       16.32     27.75 o 
  -7  13   7      161.70      159.31      9.30 o 
  -6  13   7       58.52       56.59      8.64 o 
  -5  13   7       38.16       32.95      4.71 o 
  -4  13   7       35.97       27.20      4.53 o 
  -3  13   7      168.66      160.33      8.41 o 
  -2  13   7       45.66       42.65      3.99 o 
  -1  13   7       72.32       65.83      3.49 o 
   0  13   7      371.30      366.18     10.12 o 
   1  13   7      392.42      402.70      7.99 o 
   2  13   7      127.72      139.33      5.49 o 
   3  13   7       30.64       26.83      5.03 o 
   4  13   7       29.37       22.65      5.60 o 
   5  13   7      113.06       89.46      7.32 o 
   6  13   7      161.50      191.32     18.93 o 
   7  13   7       85.85       86.80     12.54 o 
  -8  14   7        6.52        5.01     21.13 o 
  -7  14   7       51.37       44.51      8.63 o 
  -6  14   7        9.72       13.07      6.64 o 
  -5  14   7       28.35       15.01      4.41 o 
  -4  14   7        4.12        4.40      6.28 o 
  -3  14   7        0.41       -1.96      4.73 o 
  -2  14   7      134.85      116.96      6.47 o 
  -1  14   7        0.01        0.27      0.93 o 
   0  14   7      221.04      187.69      7.15 o 
   1  14   7        4.58        3.18      4.67 o 
   2  14   7        6.40        0.25      1.38 o 
   3  14   7       23.02       19.19      5.83 o 
   4  14   7       23.87       15.92      7.00 o 
   5  14   7       64.67       70.95      7.17 o 
   6  14   7       12.63       19.36      6.11 o 
   7  14   7       10.81       11.93      8.86 o 
  -8  15   7      227.90      203.01     32.42 o 
  -7  15   7       17.18       32.81     19.85 o 
  -6  15   7       43.61       42.67      7.41 o 
  -5  15   7      103.12       92.07      5.90 o 
  -4  15   7      470.53      442.66     24.44 o 
  -3  15   7       36.40       33.45      4.99 o 
  -2  15   7       44.47       43.35      4.36 o 
  -1  15   7      203.74      198.49      7.54 o 
   0  15   7      536.23      578.58     18.48 o 
   1  15   7      476.10      524.05     10.68 o 
   2  15   7      135.29      141.31      9.59 o 
   3  15   7       36.91       24.13      6.09 o 
   4  15   7        1.63        2.32      5.75 o 
   5  15   7      169.98      174.42     23.17 o 
   6  15   7      133.53      111.63     11.61 o 
  -7  16   7      182.61      156.90     28.77 o 
  -6  16   7       55.13       48.36      7.23 o 
  -5  16   7       28.26       25.60      6.96 o 
  -4  16   7      165.63      173.26     12.35 o 
  -3  16   7        0.02        5.69      8.39 o 
  -2  16   7        0.89        2.81    146.93 o 
  -1  16   7        1.54       -1.47      2.93 o 
   0  16   7       19.03       18.20      5.18 o 
   1  16   7        1.78       -2.02      3.73 o 
   2  16   7       39.04       32.22      6.88 o 
   3  16   7      122.24      130.85      7.47 o 
   4  16   7       34.75       41.37      7.11 o 
   5  16   7       40.77       34.20      9.34 o 
   6  16   7       52.64       55.55     16.97 o 
  -7  17   7       66.03       70.56     29.24 o 
  -6  17   7       36.26       45.40      9.20 o 
  -5  17   7      100.43      106.93      8.83 o 
  -4  17   7      241.79      239.54      8.19 o 
  -3  17   7      166.47      172.15      9.88 o 
  -2  17   7       97.30       95.89      6.11 o 
  -1  17   7      280.62      312.22      9.14 o 
   0  17   7       61.80       44.19      6.55 o 
   1  17   7       36.29       27.82      7.73 o 
   2  17   7      208.20      206.17     21.39 o 
   3  17   7      402.80      441.84     56.24 o 
   4  17   7      147.42      188.40     11.15 o 
   5  17   7       14.66       13.21     11.50 o 
  -6  18   7       46.26       42.08     13.85 o 
  -5  18   7        1.94       10.78     13.64 o 
  -4  18   7       10.36        9.13      6.18 o 
  -3  18   7       83.46       72.99      6.43 o 
  -2  18   7       65.03       81.17      6.57 o 
  -1  18   7        4.01        0.74      1.84 o 
   1  18   7       33.06       19.91     10.89 o 
   2  18   7        0.11        5.81     27.28 o 
   3  18   7       35.59       48.40      8.58 o 
  -5  19   7       26.98        5.17      8.39 o 
  -4  19   7       73.46       75.21      7.27 o 
  -3  19   7      106.26      118.67      8.04 o 
  -2  19   7       70.40       70.08      7.40 o 
  -1  19   7       14.42       13.53      7.88 o 
   0  19   7        8.76        7.04     12.52 o 
   1  19   7        1.67        9.29     16.24 o 
   2  19   7      146.24      137.27     19.18 o 
   3  19   7      295.00      348.20     38.70 o 
  -5  20   7        4.12        2.00     12.67 o 
  -4  20   7       56.92       56.53     11.66 o 
  -3  20   7        3.73        0.05      5.25 o 
  -2  20   7       97.76       98.31      8.25 o 
  -1  20   7       55.41       51.29      8.90 o 
   0  20   7      108.47      103.37     11.11 o 
   1  20   7       47.87       37.52     12.66 o 
   3  20   7       26.72       19.28     17.65 o 
  -1  21   7       17.28        0.77      6.44 o 
 -11   0   8       46.85       92.59     24.72 o 
 -10   0   8        2.28       -1.02      8.70 o 
  -9   0   8      150.49      162.98      9.41 o 
  -8   0   8      154.75      168.89      8.30 o 
  -7   0   8      308.61      291.11      6.57 o 
  -6   0   8       15.12        9.50      3.24 o 
  -5   0   8      154.57      150.06      3.94 o 
  -4   0   8      144.99      184.70      5.24 o 
  -3   0   8     3466.60     3392.74     35.56 o 
  -2   0   8      602.99      516.86      5.17 o 
  -1   0   8      320.32      262.65      3.00 o 
   0   0   8     1351.60     1328.32     11.83 o 
   1   0   8     1451.82     1565.43     31.17 o 
   2   0   8      633.75      667.83     10.21 o 
   3   0   8       58.22       58.79      5.93 o 
   4   0   8      326.08      370.78      8.26 o 
   5   0   8      866.21      893.70     11.68 o 
   6   0   8     1412.31     1492.40     29.12 o 
   7   0   8       68.45       79.35     10.40 o 
   8   0   8        4.68        4.28     15.01 o 
   9   0   8       74.84       91.94     11.90 o 
 -11   1   8        0.43       25.19      9.41 o 
 -10   1   8        8.19        3.05      2.95 o 
  -9   1   8       41.21       58.78      5.58 o 
  -8   1   8       36.85       36.63      3.71 o 
  -7   1   8       75.92       78.71      4.23 o 
  -6   1   8        5.96        4.68      1.72 o 
  -5   1   8      263.33      220.23      4.53 o 
  -4   1   8      426.83      385.94      5.86 o 
  -3   1   8        0.19        5.26      2.71 o 
  -2   1   8       77.62       73.95      2.37 o 
  -1   1   8      166.90      169.01      2.11 o 
   0   1   8      381.98      338.80      2.86 o 
   1   1   8      552.22      580.56      6.22 o 
   2   1   8      263.81      240.81      2.44 o 
   3   1   8      499.89      486.35      4.07 o 
   4   1   8      336.54      284.43      4.15 o 
   5   1   8      286.87      280.45      6.32 o 
   6   1   8       21.07       73.00      5.74 o 
   7   1   8       84.16       76.52      6.84 o 
   8   1   8       50.56       32.82      8.09 o 
   9   1   8        7.53       21.27      8.08 o 
 -11   2   8       35.00       55.76     10.16 o 
 -10   2   8      104.32      135.49     11.31 o 
  -9   2   8      237.35      270.26     12.15 o 
  -8   2   8      234.28      227.19      9.21 o 
  -7   2   8      242.29      239.36     12.91 o 
  -6   2   8       19.23       21.26      2.35 o 
  -5   2   8      144.31      136.62      3.66 o 
  -4   2   8     2217.88     2116.87     10.38 o 
  -3   2   8     1832.69     1832.59     10.27 o 
  -2   2   8     1917.76     1878.42     11.65 o 
  -1   2   8     1211.58     1171.33      7.58 o 
   0   2   8     1974.99     1903.85      6.64 o 
   1   2   8      350.34      336.59      7.01 o 
   2   2   8      428.97      415.88      3.51 o 
   3   2   8      293.24      323.04      4.08 o 
   4   2   8       43.96       61.81      3.34 o 
   5   2   8      209.01      226.90      5.35 o 
   6   2   8      459.63      472.03     11.32 o 
   7   2   8      454.90      486.74      8.88 o 
   8   2   8       31.80       32.70      8.39 o 
   9   2   8       15.18       18.58     15.56 o 
 -11   3   8        0.22       15.10     12.35 o 
 -10   3   8       63.50      146.88     11.62 o 
  -9   3   8        6.83       40.02      4.32 o 
  -8   3   8       87.45       78.38      4.11 o 
  -7   3   8       11.08       15.54      2.67 o 
  -6   3   8       27.70       20.15      2.50 o 
  -5   3   8      358.42      309.48      5.40 o 
  -4   3   8      235.64      275.09      4.63 o 
  -3   3   8       25.87       38.71      3.12 o 
  -2   3   8        2.71        3.24      0.93 o 
  -1   3   8      125.24      129.66      1.95 o 
   0   3   8      334.00      323.11      4.21 o 
   1   3   8      223.21      216.80      2.88 o 
   2   3   8        2.06        0.53      1.12 o 
   3   3   8       86.47       94.17      3.06 o 
   4   3   8      168.47      138.23      3.67 o 
   5   3   8       23.13       17.69      5.17 o 
   6   3   8        0.99       -0.07      0.84 o 
   7   3   8       29.98       70.62      5.88 o 
   8   3   8        6.79        3.57      3.89 o 
 -11   4   8       51.95       54.10     12.34 o 
 -10   4   8      436.52      516.90     32.79 o 
  -9   4   8      107.25      105.21      6.26 o 
  -8   4   8      204.72      222.16     10.12 o 
  -7   4   8      168.43      169.00      4.35 o 
  -6   4   8       87.67       87.15      4.86 o 
  -5   4   8       12.29       19.59      2.30 o 
  -4   4   8     2155.55     2098.54     25.34 o 
  -3   4   8     1824.01     1769.43     29.53 o 
  -2   4   8     1321.23     1265.14      5.01 o 
  -1   4   8     1227.61     1158.61      7.21 o 
   0   4   8     1234.86     1244.15      7.47 o 
   1   4   8      965.87      976.59      6.41 o 
   2   4   8      213.68      210.41      4.06 o 
   3   4   8      312.89      332.99      8.36 o 
   4   4   8      407.10      410.19      5.67 o 
   5   4   8      405.18      416.28      9.46 o 
   6   4   8      372.39      400.56      6.82 o 
   7   4   8      412.97      469.32     14.07 o 
   8   4   8      132.43      116.24      6.96 o 
   9   4   8       12.36        1.99      3.18 o 
 -11   5   8        7.12       17.91     10.46 o 
 -10   5   8        3.89       72.59      7.23 o 
  -9   5   8        0.18        7.75      4.51 o 
  -8   5   8       65.17       50.63      4.01 o 
  -7   5   8        0.30        1.92      3.63 o 
  -6   5   8        5.78        1.75      1.17 o 
  -5   5   8       25.98       26.13      2.28 o 
  -4   5   8      326.62      307.42      5.07 o 
  -3   5   8      283.25      257.77      5.34 o 
  -2   5   8      883.54      894.02      6.83 o 
  -1   5   8      110.34       98.96      1.97 o 
   0   5   8      496.93      515.03      6.34 o 
   1   5   8        4.26        7.06      2.03 o 
   2   5   8      162.67      151.65      3.09 o 
   3   5   8       54.94       52.89      4.60 o 
   4   5   8       32.22       33.78      3.98 o 
   5   5   8       39.93       45.43      4.16 o 
   6   5   8       84.70       68.75      5.47 o 
   7   5   8        1.87        8.58      4.11 o 
   8   5   8        2.19       16.05      6.43 o 
   9   5   8        1.12        0.99     21.12 o 
 -11   6   8       70.38       70.42     10.90 o 
 -10   6   8      153.54      178.62     14.96 o 
  -9   6   8       50.70       38.92      5.58 o 
  -8   6   8       21.40       22.70      4.41 o 
  -7   6   8       33.42       38.44      3.90 o 
  -6   6   8      440.62      441.36      4.59 o 
  -5   6   8      717.18      683.38      8.51 o 
  -4   6   8        3.83       -0.61      1.57 o 
  -3   6   8      356.11      394.07      4.35 o 
  -2   6   8      483.39      481.86      7.56 o 
  -1   6   8     3730.09     3624.42     31.13 o 
   0   6   8      847.97      877.44      4.70 o 
   1   6   8      103.99      115.33      2.85 o 
   2   6   8      102.35       89.01      2.86 o 
   3   6   8      672.73      765.16     10.31 o 
   4   6   8     1519.26     1685.39     14.04 o 
   5   6   8      387.31      370.91      6.92 o 
   6   6   8      232.00      242.27     12.65 o 
   7   6   8       50.31       44.07      5.99 o 
   8   6   8      170.47      165.07      7.04 o 
   9   6   8       39.03       29.44      9.66 o 
 -11   7   8        2.47       27.08     10.11 o 
 -10   7   8        0.31        4.79      4.57 o 
  -9   7   8       38.20       23.53      5.20 o 
  -8   7   8      114.77       96.43      4.38 o 
  -7   7   8        6.73        6.25      2.78 o 
  -6   7   8       10.70       21.41      2.40 o 
  -5   7   8       86.48      119.06      3.82 o 
  -4   7   8       47.46       31.21      2.87 o 
  -3   7   8      340.26      322.67      8.68 o 
  -2   7   8       92.42       78.31      2.47 o 
  -1   7   8        3.56       14.43      2.93 o 
   0   7   8      419.48      427.52      7.09 o 
   1   7   8      713.62      721.82      5.08 o 
   2   7   8       62.23       53.06      3.21 o 
   3   7   8      279.05      281.14      8.79 o 
   4   7   8       85.73       85.50      4.58 o 
   5   7   8        8.37       -0.86      4.34 o 
   6   7   8        9.05        1.46      2.03 o 
   7   7   8       13.91        9.77      9.42 o 
   8   7   8       32.26       25.75      7.81 o 
 -11   8   8      103.28      104.37     18.54 o 
 -10   8   8        3.20        3.18     11.64 o 
  -9   8   8       10.63       24.49      6.83 o 
  -8   8   8       77.24       94.36      6.13 o 
  -7   8   8      300.95      298.99      6.46 o 
  -6   8   8      517.11      539.67     12.38 o 
  -5   8   8      344.64      359.53     11.44 o 
  -4   8   8      116.02      104.25      3.75 o 
  -3   8   8      320.42      321.23      9.48 o 
  -2   8   8     1825.70     1790.95     44.02 o 
  -1   8   8      703.70      726.65      6.30 o 
   0   8   8      155.79      147.17      4.12 o 
   1   8   8       38.75       42.26      2.90 o 
   2   8   8      590.41      590.31      5.08 o 
   3   8   8      694.77      712.67     15.03 o 
   4   8   8       91.46       92.84     10.36 o 
   5   8   8      137.02      131.65     10.52 o 
   6   8   8       61.52       54.42      7.30 o 
   7   8   8       74.62       70.14     12.75 o 
   8   8   8       45.29       34.37      7.25 o 
   9   8   8       48.81       50.72     17.75 o 
 -11   9   8        2.43       68.65     26.39 o 
 -10   9   8        0.90        5.75      8.06 o 
  -9   9   8       21.45        9.96      6.08 o 
  -8   9   8       20.66       36.64      5.51 o 
  -7   9   8       21.15       43.90      3.57 o 
  -6   9   8       29.41       36.11      2.99 o 
  -5   9   8        4.50       -0.76      1.18 o 
  -4   9   8       55.64       49.85      3.26 o 
  -3   9   8        4.66        1.84      2.35 o 
  -2   9   8      257.65      265.00      7.72 o 
  -1   9   8       11.08        6.97      4.87 o 
   0   9   8      413.63      432.43      5.65 o 
   1   9   8      765.43      800.52     15.03 o 
   2   9   8       83.60       62.41      3.38 o 
   3   9   8       54.44       50.54      4.13 o 
   4   9   8        4.65        6.35      4.54 o 
   5   9   8       15.67       10.03      4.34 o 
   6   9   8        2.70        3.91      6.59 o 
   7   9   8       21.20       20.12      6.40 o 
   8   9   8       33.25       24.89      8.06 o 
 -10  10   8       40.69       32.12     14.24 o 
  -9  10   8       15.14       13.20      9.77 o 
  -8  10   8       63.17       58.61      6.62 o 
  -7  10   8      201.63      198.18      5.97 o 
  -6  10   8      352.54      369.99      5.18 o 
  -5  10   8      283.61      306.85      8.83 o 
  -4  10   8      708.11      761.97      9.44 o 
  -3  10   8      351.04      377.61      6.63 o 
  -2  10   8      356.74      366.63     16.61 o 
  -1  10   8       15.92        8.58      5.97 o 
   0  10   8      172.70      180.94      3.79 o 
   1  10   8      536.06      547.22     11.07 o 
   2  10   8     1663.68     1619.42     46.99 o 
   3  10   8      564.48      627.80      7.48 o 
   4  10   8      382.30      396.92     16.32 o 
   5  10   8      110.64      119.62      7.64 o 
   6  10   8       36.82       36.75      6.48 o 
   7  10   8      127.65      116.00     11.12 o 
   8  10   8       96.45       84.32      9.35 o 
 -10  11   8        2.08        4.95     23.53 o 
  -9  11   8        8.82        7.23     14.49 o 
  -8  11   8       18.22        9.91      6.15 o 
  -7  11   8        6.96        5.24      4.62 o 
  -6  11   8        0.85        7.57      3.67 o 
  -5  11   8      106.20      109.21      7.72 o 
  -4  11   8      266.51      251.12      5.85 o 
  -3  11   8       18.70       14.32      5.34 o 
  -2  11   8        0.45        0.51      1.71 o 
  -1  11   8        7.02        2.46      2.24 o 
   0  11   8       94.52       87.01      4.14 o 
   1  11   8       67.03       56.02      3.99 o 
   2  11   8       44.27       40.01      4.42 o 
   3  11   8        1.52        1.31      1.97 o 
   4  11   8       18.53       18.87      4.45 o 
   5  11   8       37.86       40.14      4.80 o 
   6  11   8       22.13        8.98      6.55 o 
   7  11   8       28.34       30.39      7.45 o 
   8  11   8       11.96       25.17     12.98 o 
  -9  12   8       93.59       58.91     14.36 o 
  -8  12   8        2.04       -0.36      3.19 o 
  -7  12   8       30.49       24.47      5.74 o 
  -6  12   8      191.86      195.51      6.33 o 
  -5  12   8      754.98      768.77     19.29 o 
  -4  12   8      145.01      165.50      5.50 o 
  -3  12   8       75.05       83.06      6.22 o 
  -2  12   8       46.29       54.55      4.07 o 
  -1  12   8      402.38      433.31      9.07 o 
   0  12   8      492.38      534.13     10.55 o 
   1  12   8      234.93      221.22     10.63 o 
   2  12   8       60.83       58.08      4.71 o 
   3  12   8      210.54      207.25      6.99 o 
   4  12   8      596.54      623.22     39.83 o 
   5  12   8       60.14       71.90      8.71 o 
   6  12   8        3.48        8.16     15.31 o 
   7  12   8       44.50       42.40      8.93 o 
  -9  13   8       13.66        7.52     16.00 o 
  -7  13   8        1.55        1.35      4.22 o 
  -6  13   8        4.35        7.26      5.93 o 
  -5  13   8      112.88      124.66      9.33 o 
  -4  13   8       23.99       23.30      6.16 o 
  -3  13   8       63.83       41.35      4.91 o 
  -2  13   8       74.12       59.43      4.26 o 
  -1  13   8        0.77        0.29      0.62 o 
   0  13   8      241.70      237.71      6.56 o 
   1  13   8       70.85       54.09      5.72 o 
   2  13   8       57.03       63.37      6.11 o 
   3  13   8       67.41       62.80      5.42 o 
   4  13   8       52.08       49.70      6.30 o 
   5  13   8      113.83      108.54      6.44 o 
   6  13   8       36.07       24.43      7.89 o 
   7  13   8       33.28       21.68     11.39 o 
  -8  14   8       77.79       64.57     30.52 o 
  -7  14   8       61.75       64.30      8.61 o 
  -6  14   8       63.82       89.00      8.00 o 
  -5  14   8       87.54       89.57      8.33 o 
  -4  14   8       75.66       75.46      9.21 o 
  -3  14   8      142.26      150.78     14.07 o 
  -2  14   8      418.60      403.42     22.05 o 
  -1  14   8       87.29       77.73      4.59 o 
   0  14   8      122.58      123.75      6.99 o 
   1  14   8      322.04      363.88      9.81 o 
   2  14   8      106.27      112.88      5.65 o 
   3  14   8       18.02        4.75      7.45 o 
   4  14   8       22.86       18.77      6.78 o 
   5  14   8      310.38      319.77     34.50 o 
   6  14   8       72.29       74.60      8.85 o 
   7  14   8        5.21        5.09     26.63 o 
  -8  15   8       31.20       31.56     23.84 o 
  -7  15   8       29.17       24.55     10.10 o 
  -6  15   8       50.02       46.57      7.26 o 
  -5  15   8        0.18       11.21     11.21 o 
  -4  15   8        8.05       11.03      7.21 o 
  -3  15   8       62.64       56.17      5.79 o 
  -2  15   8       33.40       25.17      4.63 o 
  -1  15   8       23.24       16.34      4.29 o 
   0  15   8       85.85       72.86      5.44 o 
   1  15   8        0.55        0.86      1.21 o 
   2  15   8       35.97       36.44      7.02 o 
   3  15   8        2.10       -0.41      1.28 o 
   4  15   8       64.78       42.42      7.23 o 
   5  15   8        0.13       17.35      7.64 o 
   6  15   8        6.10       13.19      9.80 o 
  -7  16   8        0.87       -3.30      8.68 o 
  -6  16   8       36.75       35.13      8.80 o 
  -5  16   8      100.44      104.94      6.81 o 
  -4  16   8      189.90      194.95     12.00 o 
  -3  16   8      109.26      130.33     13.07 o 
  -2  16   8      155.23      159.09      8.41 o 
  -1  16   8      159.82      135.08      6.15 o 
   0  16   8       26.89       16.71      6.79 o 
   1  16   8      267.17      313.28     10.33 o 
   2  16   8      368.20      445.17     11.39 o 
   3  16   8       63.22       58.76      7.80 o 
   4  16   8       18.25        9.94      9.86 o 
   5  16   8       97.17       92.90     12.45 o 
  -6  17   8        0.31       -0.18      0.67 o 
  -5  17   8       11.25       16.75      7.97 o 
  -4  17   8       42.96       44.89      6.45 o 
  -3  17   8       16.80        3.13      6.27 o 
  -2  17   8        0.16       -0.40      2.15 o 
  -1  17   8        1.31        2.06      9.99 o 
   0  17   8        1.37       -1.14      6.97 o 
   1  17   8        2.40        0.09      1.39 o 
   2  17   8       14.37       20.03      9.47 o 
   3  17   8       13.68       18.71      9.74 o 
   4  17   8       28.76       23.47     10.80 o 
  -6  18   8       11.32        9.28      9.21 o 
  -5  18   8       58.07       64.56      8.60 o 
  -4  18   8      134.13      135.26      7.30 o 
  -3  18   8      267.94      284.90     18.46 o 
  -2  18   8       22.26       14.89      8.24 o 
   0  18   8       34.44       16.56      7.40 o 
   1  18   8      412.22      459.35     67.23 o 
   2  18   8      235.05      247.78     27.14 o 
   3  18   8       10.05       12.08     11.03 o 
  -5  19   8        4.23        9.64     21.24 o 
  -4  19   8        3.79       12.15      7.58 o 
  -3  19   8       43.15       47.45      7.85 o 
  -2  19   8       26.93       24.30      9.52 o 
   0  19   8       33.61       32.45      8.04 o 
   1  19   8       13.21       18.27     10.49 o 
   2  19   8       26.42       25.68     11.31 o 
   3  19   8       10.69       13.18     15.20 o 
  -4  20   8       15.63       17.87     20.70 o 
  -3  20   8       13.68        7.99     11.06 o 
  -2  20   8       35.16       24.47     14.56 o 
  -1  20   8       14.01        3.64     12.11 o 
   0  20   8       86.01       88.00     11.90 o 
   1  20   8       66.09       68.95     18.22 o 
 -11   1   9       24.84       26.34     10.50 o 
 -10   1   9       41.61       44.00      6.99 o 
  -9   1   9      179.12      192.65     11.86 o 
  -8   1   9      135.50      140.87      4.71 o 
  -7   1   9      190.56      174.48      8.20 o 
  -6   1   9      144.36      147.06      3.80 o 
  -5   1   9     1140.75     1049.37     31.78 o 
  -4   1   9     1805.97     1735.26     12.34 o 
  -3   1   9      284.57      296.40      3.68 o 
  -2   1   9       10.81        4.20      2.01 o 
  -1   1   9      462.14      432.25      4.11 o 
   0   1   9     1937.26     2042.58     11.11 o 
   1   1   9     1950.41     1936.86     10.98 o 
   2   1   9      378.51      430.44      4.58 o 
   3   1   9       83.80      102.46      3.61 o 
   4   1   9      280.99      258.29      4.43 o 
   5   1   9      757.51      743.54      8.39 o 
   6   1   9      365.63      362.53      9.72 o 
   7   1   9       40.57       39.43      7.23 o 
   8   1   9        3.41       10.73      7.39 o 
   9   1   9       73.85       92.16      9.33 o 
 -11   2   9        1.28       19.03      9.51 o 
 -10   2   9        0.60       17.07      5.87 o 
  -9   2   9       19.34       21.17      5.69 o 
  -8   2   9        4.95        4.17      2.85 o 
  -7   2   9      173.09      149.66      7.12 o 
  -6   2   9       18.57       27.62      2.14 o 
  -5   2   9       18.47       11.62      2.11 o 
  -4   2   9      858.27      766.30     16.29 o 
  -3   2   9      719.82      724.95      4.63 o 
  -2   2   9       56.02       49.98      2.12 o 
  -1   2   9       27.89       22.31      1.75 o 
   0   2   9       44.72       39.54      2.04 o 
   1   2   9       13.90        9.41      2.45 o 
   2   2   9     1346.90     1279.59      7.54 o 
   3   2   9      340.98      339.37      4.23 o 
   4   2   9        0.86        0.12      1.41 o 
   5   2   9       69.18       62.01      5.63 o 
   6   2   9       13.61       25.50      6.24 o 
   7   2   9        0.04       22.95      6.47 o 
   8   2   9       34.88       20.84     10.61 o 
   9   2   9        4.85        1.61      4.13 o 
 -11   3   9       67.65       85.42     12.19 o 
 -10   3   9      127.17      132.60      8.11 o 
  -9   3   9       19.60       21.41      5.70 o 
  -8   3   9        8.93       13.11      6.96 o 
  -7   3   9      177.44      188.44      7.76 o 
  -6   3   9      748.79      726.32     31.02 o 
  -5   3   9       81.38       94.90      3.66 o 
  -4   3   9      668.25      670.70     14.68 o 
  -3   3   9     1409.86     1431.29      7.95 o 
  -2   3   9     1189.04     1097.43      6.88 o 
  -1   3   9       18.16       14.34      1.81 o 
   0   3   9      782.42      831.05      8.04 o 
   1   3   9      292.92      302.51      5.22 o 
   2   3   9     1259.98     1288.62     13.88 o 
   3   3   9     1451.48     1580.52     10.19 o 
   4   3   9      392.45      380.08      5.77 o 
   5   3   9      150.66      124.41      7.05 o 
   6   3   9      207.29      212.75      7.46 o 
   7   3   9      319.75      383.60      8.91 o 
   8   3   9       17.65        4.47      7.61 o 
   9   3   9        0.94        0.46      4.70 o 
 -11   4   9        7.99       37.93     11.75 o 
 -10   4   9        0.06       33.42      6.08 o 
  -9   4   9       54.49       33.51      4.83 o 
  -8   4   9       52.98       46.27      4.18 o 
  -7   4   9        0.83        3.88      3.96 o 
  -6   4   9      145.45      133.07      6.77 o 
  -5   4   9      289.36      263.07      5.96 o 
  -4   4   9        0.06       13.54      1.68 o 
  -3   4   9      415.58      383.65      5.77 o 
  -2   4   9      838.31      816.42      4.04 o 
  -1   4   9       10.36        6.97      2.01 o 
   0   4   9       11.51        9.13      2.11 o 
   1   4   9      700.84      685.58      6.48 o 
   2   4   9      248.73      217.99      7.71 o 
   3   4   9        9.74        6.10      2.08 o 
   4   4   9       52.27       43.38      4.54 o 
   5   4   9       32.62       16.82      5.37 o 
   6   4   9       12.03       16.63      5.65 o 
   7   4   9       45.15       43.76      6.70 o 
   8   4   9       96.81       69.57      7.38 o 
   9   4   9       65.73       38.32     15.59 o 
 -11   5   9       67.78       68.21     13.90 o 
 -10   5   9       88.64       96.14      7.98 o 
  -9   5   9       11.72       19.64      4.36 o 
  -8   5   9      112.59       98.88      5.19 o 
  -7   5   9       84.06       97.70      4.68 o 
  -6   5   9      127.51      124.49      3.95 o 
  -5   5   9      509.96      463.76     12.57 o 
  -4   5   9     1019.68      957.32     12.03 o 
  -3   5   9     2076.83     2024.12     34.93 o 
  -2   5   9      197.85      229.79      4.23 o 
  -1   5   9      713.05      730.54      4.57 o 
   0   5   9       86.41       90.18      2.46 o 
   1   5   9      350.76      372.35      4.70 o 
   2   5   9      123.83      138.87      3.19 o 
   3   5   9      211.33      232.37      9.07 o 
   4   5   9      544.69      601.46     12.14 o 
   5   5   9      219.21      226.33      8.28 o 
   6   5   9      236.20      231.48     13.05 o 
   7   5   9       35.82       33.55      6.07 o 
   8   5   9       85.11       91.30      7.32 o 
   9   5   9        7.07        1.20    563.55 o 
 -11   6   9       36.39       50.05     11.58 o 
 -10   6   9        6.23        3.47      5.87 o 
  -9   6   9       44.26       35.85      4.73 o 
  -8   6   9        0.64        0.14      0.37 o 
  -7   6   9      107.10      102.95      4.87 o 
  -6   6   9       49.90       34.54      2.77 o 
  -5   6   9      137.90      150.31      4.14 o 
  -4   6   9      148.58      121.12      4.39 o 
  -3   6   9     1081.28     1088.54     19.95 o 
  -2   6   9      422.13      391.24      8.70 o 
  -1   6   9     1448.24     1446.70     21.45 o 
   0   6   9      730.02      762.86      6.89 o 
   1   6   9      897.62      900.98      8.17 o 
   2   6   9      983.93      998.04      7.48 o 
   3   6   9      137.82      130.05      5.52 o 
   4   6   9        4.21        8.91      4.39 o 
   5   6   9        0.56        4.91      5.29 o 
   6   6   9        5.05       15.07      6.35 o 
   7   6   9       25.26       19.66      8.28 o 
   8   6   9       42.39       40.88      9.41 o 
 -11   7   9       53.10       71.53     28.77 o 
 -10   7   9       38.90       35.59      7.96 o 
  -9   7   9       47.63       51.71      7.30 o 
  -8   7   9       34.73       34.55      4.52 o 
  -7   7   9       97.62      123.88      5.09 o 
  -6   7   9      227.67      222.65      4.15 o 
  -5   7   9     1139.18     1174.58      9.14 o 
  -4   7   9       51.57       63.47      3.28 o 
  -3   7   9      194.10      194.34      4.87 o 
  -2   7   9     1796.35     1802.53     35.24 o 
  -1   7   9     2488.47     2530.51     42.92 o 
   0   7   9       21.03       17.45      2.56 o 
   1   7   9       63.20       79.56      2.70 o 
   2   7   9      730.00      844.49     12.56 o 
   3   7   9      831.37      846.63     11.69 o 
   4   7   9      501.85      563.07     29.09 o 
   5   7   9      405.56      485.54     21.35 o 
   6   7   9      178.20      208.30      9.71 o 
   7   7   9       26.29       14.45      8.92 o 
   8   7   9       98.00       89.84      8.63 o 
 -11   8   9       27.12       34.94     19.52 o 
 -10   8   9       25.45        9.82      8.49 o 
  -9   8   9        0.02       19.22      6.94 o 
  -8   8   9       72.07       62.38      4.94 o 
  -7   8   9       28.43       21.63      3.51 o 
  -6   8   9       24.22       24.96      3.35 o 
  -5   8   9      370.23      363.25     12.47 o 
  -4   8   9      348.82      330.77     12.27 o 
  -3   8   9      421.23      394.59     10.12 o 
  -2   8   9      156.55      173.75      3.68 o 
  -1   8   9       54.41       50.62      3.25 o 
   0   8   9       17.18       13.39      2.78 o 
   1   8   9       19.06       13.12      2.76 o 
   2   8   9      135.71      129.14      4.68 o 
   3   8   9      188.50      186.19      6.67 o 
   4   8   9       48.88       46.27      5.23 o 
   5   8   9        4.15       13.56      5.35 o 
   6   8   9      162.57      157.40      9.07 o 
   7   8   9       33.11       21.15      7.86 o 
   8   8   9       21.19       15.31      9.45 o 
 -10   9   9        5.50        6.48     10.49 o 
  -9   9   9       81.82       71.90      6.34 o 
  -8   9   9      105.07       84.35      6.65 o 
  -7   9   9       44.11       37.66      4.12 o 
  -6   9   9      285.50      293.36      6.09 o 
  -5   9   9      272.89      296.65      5.13 o 
  -4   9   9      238.53      263.40      5.55 o 
  -3   9   9       51.57       57.96      4.22 o 
  -2   9   9     1599.17     1723.23     15.58 o 
  -1   9   9      437.85      435.80     11.50 o 
   0   9   9      396.39      361.76     13.96 o 
   1   9   9       27.80       28.81      3.26 o 
   2   9   9      347.48      337.11      6.17 o 
   3   9   9      283.36      279.85      8.59 o 
   4   9   9      226.11      241.19      9.31 o 
   5   9   9      259.71      258.29     20.55 o 
   6   9   9       25.67       18.55      7.06 o 
   7   9   9       59.63       58.08      7.43 o 
   8   9   9      102.16       98.67      9.00 o 
 -10  10   9        4.68        3.15     11.26 o 
  -9  10   9        2.04        0.81      3.79 o 
  -8  10   9        0.13        2.40      2.56 o 
  -7  10   9        3.23        0.76      1.62 o 
  -6  10   9       62.36       68.50      4.27 o 
  -5  10   9       31.56       33.00      4.10 o 
  -4  10   9       24.46       24.61      5.35 o 
  -3  10   9       63.58       47.27      5.15 o 
  -2  10   9       33.06       36.02      4.04 o 
  -1  10   9        1.07        4.25      3.59 o 
   0  10   9      107.17      103.28      4.32 o 
   1  10   9       48.88       48.49      3.30 o 
   2  10   9       16.29       11.85      3.90 o 
   3  10   9        3.68        1.62      2.59 o 
   4  10   9        6.05       -0.06      1.11 o 
   5  10   9       21.27       14.88      6.90 o 
   6  10   9        0.10       -1.14      6.11 o 
   7  10   9       65.44       62.34      7.66 o 
 -10  11   9       12.07        0.47      5.32 o 
  -9  11   9       58.26       45.48      8.75 o 
  -8  11   9      133.61      114.63      6.02 o 
  -7  11   9       64.38       47.42      4.80 o 
  -6  11   9      116.19      132.58      4.86 o 
  -5  11   9       85.92       77.72      5.49 o 
  -4  11   9      211.53      202.63      5.94 o 
  -3  11   9      436.94      455.74      8.18 o 
  -2  11   9      516.30      588.51     12.15 o 
  -1  11   9      211.11      227.07     12.13 o 
   0  11   9       88.07       85.87      4.88 o 
   1  11   9      168.49      155.09      5.95 o 
   2  11   9      276.96      279.80     15.14 o 
   3  11   9       98.98      109.04      7.88 o 
   4  11   9       27.69       27.44      4.78 o 
   5  11   9       26.59       27.66      5.69 o 
   6  11   9       95.03       92.47      9.56 o 
   7  11   9      106.16      111.81      8.27 o 
  -9  12   9       21.84       18.03     18.13 o 
  -8  12   9        2.25        2.57      6.37 o 
  -7  12   9        0.31        7.68      4.81 o 
  -6  12   9       19.54       18.62      4.74 o 
  -5  12   9       61.08       50.47      5.12 o 
  -4  12   9       31.43       27.13      4.74 o 
  -3  12   9        1.02        3.89      2.62 o 
  -2  12   9        7.52        4.27      3.39 o 
  -1  12   9       33.15       32.97      3.97 o 
   0  12   9        8.95        0.18      1.85 o 
   1  12   9       80.67       84.76      4.18 o 
   2  12   9        0.07        2.32      4.01 o 
   3  12   9       66.68       59.18      5.32 o 
   4  12   9      131.59      120.33      5.44 o 
   5  12   9        3.94       14.76     11.68 o 
   6  12   9       21.62       22.46      7.06 o 
   7  12   9        2.95       10.19     14.32 o 
  -8  13   9       66.34       63.87     11.95 o 
  -7  13   9      137.78      123.69     12.31 o 
  -6  13   9        9.99       12.59      7.41 o 
  -5  13   9       81.32       81.46      7.06 o 
  -4  13   9      180.68      212.98      8.42 o 
  -3  13   9      382.07      444.44     11.37 o 
  -2  13   9      328.36      373.40     10.28 o 
  -1  13   9      241.63      243.64     11.40 o 
   0  13   9      139.04      129.77      8.18 o 
   1  13   9      258.70      218.30     19.39 o 
   2  13   9      163.87      183.52      8.36 o 
   3  13   9      200.76      221.36      7.97 o 
   4  13   9      237.40      248.47     16.06 o 
   5  13   9      267.37      299.19     23.09 o 
   6  13   9       61.01       72.57      9.77 o 
  -8  14   9        0.51       12.21     16.08 o 
  -7  14   9        0.46        6.72     17.14 o 
  -6  14   9        9.93       10.61      6.98 o 
  -5  14   9        2.35        1.10      3.41 o 
  -3  14   9       18.11       11.26      5.40 o 
  -2  14   9       16.80       16.22      4.74 o 
  -1  14   9        0.18       -1.63      3.47 o 
   0  14   9       51.37       45.87      4.94 o 
   1  14   9        4.59       -1.79      3.65 o 
   2  14   9        8.46        3.49      4.43 o 
   3  14   9       21.01       16.85      6.99 o 
   4  14   9        3.43       -0.22      1.07 o 
   5  14   9        3.27        9.78      5.15 o 
   6  14   9       46.18       47.67      8.48 o 
  -7  15   9       27.54       24.37     11.61 o 
  -6  15   9      101.20       90.78      8.09 o 
  -5  15   9       62.24       63.95      7.41 o 
  -4  15   9       86.25       75.49      7.20 o 
  -3  15   9      137.21      154.16      7.25 o 
  -2  15   9      301.19      359.11      8.25 o 
  -1  15   9      153.11      148.89      9.53 o 
   0  15   9       72.32       58.69      5.40 o 
   1  15   9       48.00       33.28      7.25 o 
   2  15   9       67.29       60.99      7.49 o 
   3  15   9       81.06       68.78      6.95 o 
   4  15   9      103.18      102.95      7.66 o 
   5  15   9       75.41       78.18      7.76 o 
   6  15   9       51.23       63.72     23.72 o 
  -7  16   9       13.77        5.64     20.73 o 
  -6  16   9       10.68        9.09      5.59 o 
  -5  16   9        5.54        7.48      6.58 o 
  -4  16   9       48.23       46.87      7.68 o 
  -3  16   9       54.31       46.13      6.82 o 
  -2  16   9       98.10      109.25      6.51 o 
  -1  16   9        7.94        2.76      3.49 o 
   0  16   9        5.35        1.56      2.17 o 
   1  16   9        9.93       11.49     10.74 o 
   2  16   9        0.07        2.34     11.72 o 
   3  16   9       28.28       22.46      9.72 o 
   4  16   9        5.21        5.64      8.99 o 
  -6  17   9       32.11       28.08     12.59 o 
  -5  17   9       58.23       71.02      9.04 o 
  -4  17   9      114.25      111.50      8.23 o 
  -3  17   9      152.50      175.56      9.99 o 
  -2  17   9        6.28        4.50     16.57 o 
  -1  17   9       20.64       14.60      8.89 o 
   0  17   9      192.65      240.53      8.39 o 
   1  17   9      327.09      439.80     11.00 o 
   2  17   9       54.69       50.82      8.87 o 
   3  17   9        6.51        8.57      9.35 o 
   4  17   9       21.67       20.50     13.26 o 
  -6  18   9        0.83        2.16     31.56 o 
  -5  18   9       63.83       59.03     10.43 o 
  -4  18   9       63.22       68.76      9.27 o 
  -3  18   9        0.58        4.31      7.69 o 
  -2  18   9       44.82       44.23      9.99 o 
  -1  18   9        0.16        4.97     10.19 o 
   0  18   9        3.18        4.95      4.05 o 
   1  18   9       47.18       60.10      7.48 o 
   2  18   9       85.01       85.51     12.92 o 
   3  18   9       70.52       88.94     18.44 o 
  -5  19   9       13.31       24.39     33.80 o 
  -4  19   9       80.15       91.08     15.04 o 
  -3  19   9       68.24       76.88      9.69 o 
  -2  19   9       14.94        6.58     10.40 o 
  -1  19   9       10.93       14.34     11.89 o 
   0  19   9      494.62      676.85     14.67 o 
   1  19   9      294.17      347.02     46.42 o 
   2  19   9        7.78       13.34     13.22 o 
  -3  20   9       30.88        1.96     13.51 o 
  -1  20   9       24.35       16.89     16.53 o 
 -11   0  10        8.91        2.96      5.47 o 
 -10   0  10       28.87       22.04     10.37 o 
  -9   0  10      275.31      296.82     13.91 o 
  -8   0  10      202.65      195.94      7.64 o 
  -7   0  10      196.42      162.65      6.72 o 
  -6   0  10      401.32      434.04     16.19 o 
  -5   0  10      106.77      145.64      5.53 o 
  -4   0  10     1348.64     1274.80     17.18 o 
  -3   0  10     3152.86     2998.07     25.85 o 
  -2   0  10      771.67      830.06      9.07 o 
  -1   0  10      582.15      549.57      7.93 o 
   0   0  10      301.42      302.68      4.88 o 
   1   0  10     1296.68     1469.19     15.55 o 
   2   0  10      788.18      884.08     13.67 o 
   3   0  10     1927.71     1899.82     13.78 o 
   4   0  10      898.98      884.56      9.18 o 
   5   0  10      415.44      411.30     13.57 o 
   6   0  10      153.51      154.61     11.36 o 
   7   0  10      112.73      107.06     10.49 o 
   8   0  10       77.91       68.22     14.35 o 
 -11   1  10        8.23       12.11      8.23 o 
 -10   1  10        0.00        2.59      7.99 o 
  -9   1  10       47.80       47.32      6.24 o 
  -8   1  10       19.61       24.01      3.73 o 
  -7   1  10        0.12        6.29      2.00 o 
  -6   1  10      220.30      207.98     11.47 o 
  -5   1  10       32.34       32.62      2.88 o 
  -4   1  10      157.12      139.66      6.11 o 
  -3   1  10       45.32       53.87      3.08 o 
  -2   1  10      417.27      415.33      5.62 o 
  -1   1  10       32.96       32.38      2.37 o 
   0   1  10        2.29        2.12      2.58 o 
   1   1  10       51.18       44.84      3.18 o 
   2   1  10        6.03        3.03      8.12 o 
   3   1  10      130.62      129.83      5.84 o 
   4   1  10       95.51       83.57      5.00 o 
   5   1  10        3.93        4.96      6.49 o 
   6   1  10        0.35        8.95     12.16 o 
   7   1  10        5.77       10.84      8.84 o 
   8   1  10       61.94       53.04      9.42 o 
   9   1  10        3.66       10.88     16.89 o 
 -11   2  10       43.66       59.00      9.14 o 
 -10   2  10       52.30       50.40      7.28 o 
  -9   2  10       18.34       21.50      5.23 o 
  -8   2  10       18.16       15.68      4.45 o 
  -7   2  10      189.44      163.09      7.17 o 
  -6   2  10      568.56      523.73     23.63 o 
  -5   2  10      375.60      372.00     15.84 o 
  -4   2  10      721.75      605.83     11.50 o 
  -3   2  10      524.24      487.76      5.52 o 
  -2   2  10      656.73      701.35      4.67 o 
  -1   2  10       30.42       30.37      1.98 o 
   0   2  10      386.32      369.41      4.62 o 
   1   2  10      202.97      237.62      3.38 o 
   2   2  10      109.48      138.31      3.68 o 
   3   2  10      252.49      245.53      6.32 o 
   4   2  10      458.20      480.69      9.59 o 
   5   2  10      348.88      347.87      9.15 o 
   6   2  10       98.50       86.15      7.11 o 
   7   2  10       73.14       63.51      8.44 o 
   8   2  10        1.26        3.69      5.05 o 
   9   2  10       22.97       22.19     18.99 o 
 -11   3  10        1.20       29.20      8.73 o 
 -10   3  10        5.55        4.55      3.18 o 
  -9   3  10       46.28       26.38      6.05 o 
  -8   3  10        0.18       -2.05      2.80 o 
  -7   3  10        0.93        6.67      3.28 o 
  -6   3  10       16.65       32.16      2.68 o 
  -5   3  10       45.90       60.19      3.00 o 
  -4   3  10        3.89        6.08      1.60 o 
  -3   3  10        4.13        8.89      2.62 o 
  -2   3  10        1.11       -0.32      0.45 o 
  -1   3  10       28.22       35.13      2.19 o 
   0   3  10      431.59      415.76      3.89 o 
   1   3  10        0.96        2.06      2.26 o 
   2   3  10       45.46       34.84      2.99 o 
   3   3  10      214.28      197.34      5.61 o 
   4   3  10       32.06       35.19      6.14 o 
   5   3  10       71.96       67.91     10.14 o 
   6   3  10       15.83        6.47      4.35 o 
   7   3  10       38.82       35.54      8.22 o 
   8   3  10       10.37        3.62      6.53 o 
   9   3  10       62.97       45.64     29.63 o 
 -11   4  10       38.17       66.43     14.30 o 
 -10   4  10       61.85       72.42      7.26 o 
  -9   4  10        2.13        2.38      6.44 o 
  -7   4  10       98.84      100.36      5.76 o 
  -6   4  10      443.57      446.55     21.39 o 
  -5   4  10     1078.95     1022.35     29.17 o 
  -4   4  10      603.98      552.73      5.45 o 
  -3   4  10       76.08       67.20      4.13 o 
  -2   4  10       45.08       35.44      2.88 o 
  -1   4  10      176.63      184.29      2.89 o 
   0   4  10      976.90      989.85     10.91 o 
   1   4  10      158.69      171.68      4.18 o 
   2   4  10       70.26       77.27      4.54 o 
   3   4  10      382.48      417.76      8.48 o 
   4   4  10      942.27     1047.65     45.99 o 
   5   4  10       74.79       77.29      5.80 o 
   6   4  10       30.62       21.85      8.66 o 
   7   4  10       36.19       35.73      7.40 o 
   8   4  10        6.65        1.47      5.44 o 
 -11   5  10        5.86       34.21     21.90 o 
 -10   5  10        2.33       13.57      9.32 o 
  -9   5  10       11.24        0.33      2.16 o 
  -8   5  10        0.72        3.72      6.38 o 
  -7   5  10       21.94       19.77      3.65 o 
  -6   5  10      277.78      255.74     11.78 o 
  -5   5  10       12.61       24.75      2.31 o 
  -4   5  10        4.21        8.99      2.24 o 
  -3   5  10       51.41       69.70      3.30 o 
  -2   5  10        2.90       -0.22      1.71 o 
  -1   5  10      260.13      259.86      3.60 o 
   0   5  10      121.31      132.26      2.86 o 
   1   5  10      290.18      322.36      5.63 o 
   2   5  10        1.00       -0.83      1.30 o 
   3   5  10       68.18       62.35      3.49 o 
   4   5  10       78.32       74.84      6.68 o 
   5   5  10       22.87       21.32      7.18 o 
   6   5  10       10.52        6.40      9.19 o 
   7   5  10       13.08       14.30     12.47 o 
   8   5  10       31.89       16.09     12.10 o 
 -11   6  10       10.41       47.17     24.61 o 
 -10   6  10       20.86       11.82     13.67 o 
  -9   6  10       71.06       78.38      5.26 o 
  -8   6  10      105.86       96.25      4.80 o 
  -7   6  10      378.89      393.12     23.00 o 
  -6   6  10      231.99      228.64      6.52 o 
  -5   6  10      353.43      338.48      9.73 o 
  -4   6  10      286.58      317.43      8.74 o 
  -3   6  10     2639.00     2563.97     65.80 o 
  -2   6  10      299.50      309.25      6.11 o 
  -1   6  10      246.37      229.90      5.30 o 
   0   6  10       39.41       35.84      2.47 o 
   1   6  10     1332.65     1398.90      7.95 o 
   2   6  10     1542.71     1652.32     20.92 o 
   3   6  10     1044.21     1145.11     15.99 o 
   4   6  10      419.29      429.82     11.95 o 
   5   6  10      116.75      104.68      7.83 o 
   6   6  10      179.44      156.04     14.25 o 
   7   6  10       46.13       40.52      8.52 o 
   8   6  10       99.88       84.60     17.06 o 
  -9   7  10        6.67       25.43      5.49 o 
  -8   7  10        3.90        1.63      2.85 o 
  -7   7  10       20.80       31.86      3.88 o 
  -6   7  10        3.23       11.96      3.01 o 
  -5   7  10       70.38       73.44      3.05 o 
  -4   7  10        0.22        1.99      3.00 o 
  -3   7  10       43.45       67.63      3.10 o 
  -2   7  10      730.83      774.22     10.68 o 
  -1   7  10       95.80       91.99      2.67 o 
   0   7  10      625.36      662.59     12.88 o 
   1   7  10      160.22      168.30      5.17 o 
   2   7  10        2.14        1.61      1.88 o 
   3   7  10      126.04      107.92      4.26 o 
   4   7  10        0.01       -0.03      0.49 o 
   5   7  10       48.03       49.55      6.51 o 
   6   7  10       68.10       64.31      7.38 o 
   7   7  10        2.99       -0.49     22.56 o 
 -10   8  10       24.99       18.02      9.59 o 
  -9   8  10      166.33      164.66      6.87 o 
  -8   8  10       92.20       81.35      5.43 o 
  -7   8  10       91.34       91.70      4.25 o 
  -6   8  10      202.64      210.01      4.51 o 
  -5   8  10      365.16      337.89     10.77 o 
  -4   8  10      156.17      144.47      3.83 o 
  -3   8  10      140.12      164.99     10.27 o 
  -2   8  10      795.81      866.13     12.14 o 
  -1   8  10      344.62      346.92     18.47 o 
   0   8  10      160.09      167.97      3.51 o 
   1   8  10      142.64      144.42      4.67 o 
   2   8  10      519.12      523.31     12.40 o 
   3   8  10      166.02      163.88      6.29 o 
   4   8  10      120.37      130.93      8.32 o 
   5   8  10      203.79      206.99      9.72 o 
   6   8  10       16.42        9.10      9.09 o 
   7   8  10       49.28       43.92      9.45 o 
 -10   9  10       11.46       20.13     10.50 o 
  -9   9  10        0.02        6.05      7.52 o 
  -8   9  10        0.04        3.24      6.47 o 
  -7   9  10       21.48       13.76      4.93 o 
  -6   9  10        0.37        4.27      3.08 o 
  -5   9  10       12.65       15.23      3.72 o 
  -4   9  10        0.07        7.59      6.23 o 
  -3   9  10      269.76      265.15      6.39 o 
  -2   9  10      144.92      148.77      5.55 o 
  -1   9  10       14.22       14.18      3.66 o 
   0   9  10        7.15        2.42      1.49 o 
   1   9  10        4.82        0.22      0.76 o 
   2   9  10        7.69        6.28      2.90 o 
   3   9  10       18.49       12.84      4.47 o 
   4   9  10       30.14       34.91      4.48 o 
   5   9  10       27.68       29.44      6.08 o 
   6   9  10        5.03       -1.57      6.28 o 
 -10  10  10       40.53       27.62     10.90 o 
  -9  10  10       19.96       12.45      7.45 o 
  -8  10  10       68.24       84.69      8.07 o 
  -7  10  10       12.07       14.30      5.98 o 
  -6  10  10      221.88      241.26      5.77 o 
  -5  10  10      179.08      188.65      7.94 o 
  -4  10  10      131.93      137.18      8.52 o 
  -3  10  10      104.06       86.94      4.70 o 
  -2  10  10      383.81      412.21      7.46 o 
  -1  10  10      692.12      683.51     42.33 o 
   0  10  10      540.21      560.03     25.05 o 
   1  10  10      179.92      195.28      5.53 o 
   2  10  10      130.44      136.71      5.22 o 
   3  10  10       79.66       77.96      5.71 o 
   4  10  10       94.54       93.75      6.11 o 
   5  10  10       66.00       61.72      6.63 o 
   6  10  10       28.23       27.29      7.80 o 
   7  10  10       71.17       72.32      9.54 o 
  -8  11  10       26.36       28.78      5.27 o 
  -7  11  10       19.65       18.92      4.70 o 
  -6  11  10        4.98        8.17      4.84 o 
  -4  11  10       13.41       15.66      6.49 o 
  -3  11  10       12.05       10.21      4.56 o 
  -2  11  10       20.44       19.82      4.74 o 
  -1  11  10        1.83        0.96      3.99 o 
   0  11  10        6.75       -0.02      1.00 o 
   1  11  10        1.98        5.26      4.53 o 
   2  11  10       13.61        9.72      5.06 o 
   3  11  10       40.49       26.51      4.57 o 
   4  11  10        0.67       -0.90      3.83 o 
   5  11  10       41.15       41.00      6.05 o 
   6  11  10        2.23       11.95      8.21 o 
  -9  12  10       19.69       11.53     26.53 o 
  -8  12  10      124.87      129.28      9.76 o 
  -7  12  10      194.74      187.02      7.99 o 
  -6  12  10       76.49       66.11      4.86 o 
  -5  12  10       34.03       34.05      5.28 o 
  -4  12  10      158.72      191.31      8.53 o 
  -3  12  10      404.51      443.41      9.88 o 
  -2  12  10      169.78      206.25      7.26 o 
  -1  12  10      216.18      216.78      8.18 o 
   0  12  10      146.06      136.65     11.71 o 
   1  12  10      588.52      594.18     30.36 o 
   2  12  10      270.72      289.62     13.56 o 
   3  12  10      123.93      127.59     10.75 o 
   4  12  10        6.32        8.00      8.65 o 
   5  12  10      111.99      101.18      7.48 o 
   6  12  10      201.05      228.61     26.32 o 
  -8  13  10        3.39       21.79      9.04 o 
  -7  13  10        0.09        9.76      6.18 o 
  -5  13  10        7.72       11.75      6.66 o 
  -4  13  10        8.66        4.74      6.37 o 
  -3  13  10        9.76       14.57      5.05 o 
  -2  13  10        0.81       -0.91      1.79 o 
  -1  13  10       28.35       17.70      6.01 o 
   0  13  10        0.96        0.02      3.02 o 
   1  13  10        1.35        4.65      5.15 o 
   2  13  10        0.35        7.10      4.79 o 
   3  13  10        1.87        3.54      6.98 o 
   4  13  10        1.05       -1.30      2.82 o 
   5  13  10        3.74        1.31      1.84 o 
   6  13  10        5.91        3.18     22.62 o 
  -8  14  10      130.15      141.45     14.73 o 
  -7  14  10       54.51       56.13     10.22 o 
  -6  14  10        5.90       -0.05      1.58 o 
  -5  14  10      173.57      188.92     10.96 o 
  -4  14  10      265.49      287.84     10.56 o 
  -3  14  10      162.68      168.81      6.69 o 
  -2  14  10      100.54      112.19      6.37 o 
  -1  14  10       97.15      114.08      9.44 o 
   0  14  10      146.83      141.41      7.34 o 
   1  14  10      117.81      110.99      6.07 o 
   2  14  10      298.33      334.84     24.01 o 
   3  14  10      129.14      155.41      8.38 o 
   4  14  10       35.37       25.05      7.19 o 
   5  14  10       97.27       85.70      9.61 o 
  -5  15  10       32.97       34.17      7.80 o 
  -4  15  10        1.44        9.93      7.45 o 
  -3  15  10       54.29       54.40      7.98 o 
  -2  15  10       23.87       23.23      6.83 o 
  -1  15  10        9.36        3.80      3.58 o 
   0  15  10        0.16       -0.83      4.30 o 
   1  15  10        0.03        1.59     11.61 o 
   2  15  10       48.23       43.48      6.95 o 
   4  15  10        5.32        1.63      6.16 o 
   5  15  10        6.51        9.45     19.79 o 
  -7  16  10       18.96       12.69     13.55 o 
  -6  16  10       28.53       30.30      9.47 o 
  -5  16  10       72.38       84.94      8.90 o 
  -4  16  10       75.37       70.25      8.05 o 
  -3  16  10       37.58       30.70     11.20 o 
  -2  16  10       59.84       59.36      6.80 o 
  -1  16  10       70.52       73.96      6.82 o 
   0  16  10       35.53       31.58      7.02 o 
   1  16  10      130.89      151.17     11.33 o 
   2  16  10      227.40      293.71      9.26 o 
   3  16  10        5.67        1.92      8.31 o 
   4  16  10       10.62       12.38     11.29 o 
  -6  17  10        8.37       -0.79      6.60 o 
  -5  17  10        0.82        3.64      5.00 o 
  -4  17  10       21.49        3.14      4.75 o 
  -3  17  10       23.33       34.33      9.24 o 
  -2  17  10       26.55       31.26      7.45 o 
  -1  17  10       42.47       51.88      7.37 o 
   0  17  10        1.13        0.62     25.66 o 
   1  17  10        9.99        3.08      6.62 o 
   2  17  10       79.71       73.30      8.82 o 
   3  17  10        5.80       -0.34      5.65 o 
  -5  18  10       89.69       65.73     35.05 o 
  -4  18  10       26.13       24.28     10.68 o 
  -3  18  10        5.67        4.30      5.59 o 
  -2  18  10       12.94       14.90     10.97 o 
  -1  18  10      305.80      389.00     21.24 o 
   0  18  10      187.32      237.62      9.46 o 
   1  18  10        8.63        4.14     15.88 o 
   2  18  10        3.03        0.03      2.69 o 
  -1  19  10        4.25       17.94     10.84 o 
   0  19  10        1.36       11.84     17.52 o 
   1  19  10        9.32       14.32     18.32 o 
 -11   1  11       19.69       39.10     26.41 o 
 -10   1  11       10.17       13.79      9.04 o 
  -9   1  11       65.10       66.27      5.92 o 
  -8   1  11      343.51      305.22      7.05 o 
  -7   1  11      272.41      234.21     11.84 o 
  -6   1  11      645.92      582.73     21.82 o 
  -5   1  11      124.35      114.51      4.32 o 
  -4   1  11       20.11       24.24      4.90 o 
  -3   1  11      966.57      905.97      7.88 o 
  -2   1  11     2084.58     2150.47     12.22 o 
  -1   1  11      748.60      803.82     13.93 o 
   0   1  11        6.47       10.09      3.20 o 
   1   1  11      748.38      770.68      7.18 o 
   2   1  11      796.29      768.33     10.01 o 
   3   1  11      859.82      854.14     10.55 o 
   4   1  11      136.51      130.61      7.99 o 
   5   1  11      167.15      159.62      7.85 o 
   6   1  11      113.01       90.10      8.57 o 
   7   1  11      110.56       95.72      9.78 o 
   8   1  11      109.22      124.96     17.77 o 
 -11   2  11       12.67        4.24     34.27 o 
 -10   2  11       27.94       18.70     10.27 o 
  -9   2  11       22.66       15.74      5.57 o 
  -8   2  11       71.31       77.44      4.29 o 
  -7   2  11       22.77       26.19      2.92 o 
  -6   2  11       16.20       19.38      2.90 o 
  -5   2  11        2.04       -2.16      3.36 o 
  -4   2  11       73.51       53.47      4.22 o 
  -3   2  11       26.75       37.65      2.82 o 
  -2   2  11        3.79        1.16      1.03 o 
  -1   2  11       84.17       69.78      2.93 o 
   0   2  11      331.46      354.74      4.08 o 
   1   2  11      164.75      150.95      3.60 o 
   2   2  11       51.50       38.27      4.58 o 
   3   2  11       97.43       80.69      7.58 o 
   4   2  11       15.29        3.89     74.94 o 
   5   2  11        0.87        5.83     11.47 o 
   6   2  11        2.56        3.06     11.37 o 
   7   2  11       40.57       23.32     10.23 o 
 -10   3  11        6.58       11.88      9.21 o 
  -9   3  11       41.21       52.84      7.67 o 
  -8   3  11       83.73       76.17      4.38 o 
  -7   3  11      220.07      227.69     12.51 o 
  -6   3  11       82.57       83.45      4.87 o 
  -5   3  11      100.99      107.05      4.14 o 
  -4   3  11      834.25      800.09      6.16 o 
  -3   3  11       94.70       92.31      3.12 o 
  -2   3  11       18.45       12.38      2.96 o 
  -1   3  11       42.10       44.47      2.56 o 
   0   3  11     2309.63     2433.89     25.45 o 
   1   3  11      632.16      670.96      9.82 o 
   2   3  11      323.39      299.57     10.57 o 
   3   3  11       11.50        3.75      2.58 o 
   4   3  11      145.06      162.64      8.27 o 
   5   3  11      121.76      115.81     10.79 o 
   6   3  11       41.79       24.52      8.30 o 
   7   3  11        7.77       17.28     10.94 o 
   8   3  11        1.11        5.13     10.51 o 
  -9   4  11        2.40        1.11      5.69 o 
  -8   4  11        0.63        0.01      0.70 o 
  -7   4  11        1.02       17.66      2.78 o 
  -6   4  11        6.78       12.40      2.60 o 
  -5   4  11      134.02      136.42      3.31 o 
  -4   4  11        0.02        1.80      1.25 o 
  -3   4  11      135.46      136.44      4.20 o 
  -2   4  11      106.88      101.65      3.12 o 
  -1   4  11      256.56      262.01      3.38 o 
   0   4  11      161.39      169.90      4.55 o 
   1   4  11       17.44        5.53      3.90 o 
   2   4  11        8.16        1.59      1.68 o 
   3   4  11       45.23       36.10      4.37 o 
   4   4  11      111.44      109.99      7.86 o 
   5   4  11        8.27        3.89     10.33 o 
   6   4  11        3.90        2.38     65.29 o 
   7   4  11       38.18       30.00      9.65 o 
 -10   5  11       30.95       26.64      9.00 o 
  -9   5  11       54.25       47.86      5.90 o 
  -8   5  11       45.13       38.89      5.08 o 
  -7   5  11      324.70      333.80      6.98 o 
  -6   5  11      399.87      372.44     18.95 o 
  -5   5  11      679.16      606.69     18.03 o 
  -4   5  11      117.74       98.26      3.04 o 
  -3   5  11       12.98       21.69      2.99 o 
  -2   5  11       48.64       51.59      3.34 o 
  -1   5  11      891.31      933.89      5.89 o 
   0   5  11      485.77      512.56      5.10 o 
   1   5  11      178.45      175.26      4.35 o 
   2   5  11      279.98      310.19      7.24 o 
   3   5  11      474.96      554.73      7.93 o 
   4   5  11      304.68      314.19     11.52 o 
   5   5  11        9.87        4.37      9.03 o 
   6   5  11       68.17       67.42      8.09 o 
   7   5  11       69.35       59.42     10.21 o 
 -10   6  11        6.80        8.70     11.66 o 
  -9   6  11       10.37        5.21      3.13 o 
  -8   6  11        0.24        5.81      3.13 o 
  -7   6  11        5.37       27.06      3.56 o 
  -6   6  11        4.54       12.86      2.27 o 
  -5   6  11       68.01       85.83      3.87 o 
  -4   6  11       18.49       12.50      2.66 o 
  -3   6  11      131.74      118.51      4.46 o 
  -2   6  11       69.47       61.15      3.57 o 
  -1   6  11      141.16      145.42      7.25 o 
   0   6  11        0.02       -0.23      0.59 o 
   1   6  11        0.13        0.27      0.92 o 
   2   6  11       18.83       21.55      3.73 o 
   3   6  11       51.30       52.69      7.53 o 
   4   6  11        1.54        9.05      4.58 o 
   5   6  11       15.86       11.54      7.74 o 
   6   6  11        2.83        0.09      0.86 o 
   7   6  11        2.08       -0.10      4.35 o 
 -10   7  11       34.93       13.88      9.15 o 
  -9   7  11       75.36       73.53      6.01 o 
  -8   7  11      119.47      132.00      7.09 o 
  -7   7  11      311.35      315.28     11.16 o 
  -6   7  11      244.04      256.69      8.60 o 
  -5   7  11      738.20      744.86     28.58 o 
  -4   7  11      195.08      182.74      5.38 o 
  -3   7  11      375.64      363.59     12.50 o 
  -2   7  11      455.79      507.30      6.29 o 
  -1   7  11      571.00      596.16     18.10 o 
   0   7  11      347.99      375.32     11.78 o 
   1   7  11      622.24      651.62     22.11 o 
   2   7  11      695.29      785.21      8.05 o 
   3   7  11      666.13      738.15      9.22 o 
   4   7  11      307.40      352.87     10.32 o 
   5   7  11      122.93      117.13     12.13 o 
   6   7  11       39.79       37.63      8.03 o 
   7   7  11       45.89       30.09      9.60 o 
 -10   8  11        7.12       11.76     13.53 o 
  -9   8  11        7.20       11.14      6.58 o 
  -8   8  11       56.58       51.96      5.75 o 
  -7   8  11        0.45        0.37      0.66 o 
  -6   8  11        4.38        7.57      4.84 o 
  -5   8  11       94.11      105.38      3.51 o 
  -4   8  11      187.54      192.17      4.48 o 
  -3   8  11        2.77        1.64      1.98 o 
  -2   8  11      419.33      469.14      6.27 o 
  -1   8  11       32.23       31.13      3.82 o 
   0   8  11       59.71       61.27      3.08 o 
   1   8  11       52.18       38.72      3.21 o 
   2   8  11       24.76       20.85      3.29 o 
   3   8  11       26.14       33.02      4.11 o 
   4   8  11      103.69       98.57      8.90 o 
   5   8  11        3.91        1.15     10.25 o 
   6   8  11        0.60       -1.36      4.34 o 
   7   8  11        0.83        0.20      1.43 o 
 -10   9  11       57.73       53.50     19.68 o 
  -9   9  11       23.51       20.58      6.58 o 
  -8   9  11       20.81       26.65      6.01 o 
  -7   9  11       17.44       13.47      4.90 o 
  -6   9  11      135.87      140.52      4.73 o 
  -5   9  11      185.58      211.10      7.79 o 
  -4   9  11      460.43      512.65      7.80 o 
  -3   9  11       39.42       40.86      4.47 o 
  -2   9  11      133.16      132.79      7.33 o 
  -1   9  11      122.11      127.25      4.89 o 
   0   9  11      271.50      265.51     13.22 o 
   1   9  11       14.53       12.37      3.43 o 
   2   9  11      305.25      308.80     13.82 o 
   3   9  11      249.73      277.48     13.77 o 
   4   9  11       77.70       76.29      5.34 o 
   5   9  11       76.79       61.58      6.79 o 
   6   9  11       85.17       88.51      7.70 o 
  -9  10  11       51.29       41.73      7.82 o 
  -8  10  11       41.49       27.10      7.28 o 
  -7  10  11       19.22       17.24      5.19 o 
  -6  10  11       16.40        7.63      5.54 o 
  -5  10  11       14.44        4.96      2.97 o 
  -4  10  11       26.30       27.11      5.49 o 
  -3  10  11      287.07      300.34      7.21 o 
  -2  10  11        0.31       -0.24      2.26 o 
  -1  10  11      177.73      181.68      7.02 o 
   0  10  11       58.52       52.69      4.87 o 
   1  10  11       59.46       51.83      3.70 o 
   2  10  11       48.51       35.84      4.16 o 
   3  10  11        0.52        1.92      3.45 o 
   4  10  11        7.37       -0.50      0.89 o 
   5  10  11        2.57       -0.53      1.66 o 
   6  10  11       31.56       24.93      7.76 o 
  -9  11  11        4.88        8.40     11.41 o 
  -8  11  11       77.64       76.17      7.71 o 
  -7  11  11       13.42       14.74      5.98 o 
  -6  11  11       38.57       29.36      5.51 o 
  -5  11  11       59.18       43.69      5.34 o 
  -4  11  11      648.35      737.78     12.14 o 
  -3  11  11      175.24      198.96      9.02 o 
  -2  11  11       13.93        3.14      3.44 o 
  -1  11  11       90.89       98.58      6.46 o 
   0  11  11      137.83      148.36      9.40 o 
   1  11  11      193.23      206.48      8.34 o 
   2  11  11       12.18        7.75      2.90 o 
   3  11  11       98.87      111.73      8.96 o 
   4  11  11       68.65       62.86      7.02 o 
   5  11  11      107.28       98.17      6.86 o 
   6  11  11      115.66      116.83      7.67 o 
  -8  12  11        2.86       13.23      6.77 o 
  -7  12  11        0.72        5.59      6.58 o 
  -6  12  11       13.24        2.91      3.25 o 
  -5  12  11        9.61       11.15      6.75 o 
  -4  12  11       17.67       31.15      6.12 o 
  -3  12  11       29.56       33.41      5.39 o 
  -2  12  11      141.75      132.69      6.00 o 
  -1  12  11       47.43       58.87      5.68 o 
   0  12  11        7.12        1.86      2.77 o 
   1  12  11      272.89      274.10     14.78 o 
   2  12  11       67.27       74.14      4.73 o 
   3  12  11       57.71       63.54      5.19 o 
   4  12  11       10.30        9.81      5.93 o 
   5  12  11        1.25        5.89      9.05 o 
  -8  13  11       70.22       67.99     11.45 o 
  -7  13  11       87.28       97.85      8.98 o 
  -6  13  11       53.87       48.69      6.50 o 
  -5  13  11      279.36      279.17     23.21 o 
  -4  13  11      234.78      261.18     13.29 o 
  -3  13  11      243.55      275.60      7.80 o 
  -2  13  11      137.11      134.36     10.15 o 
  -1  13  11      214.02      244.79      7.90 o 
   0  13  11      197.09      207.62      7.76 o 
   1  13  11      349.59      437.19      9.09 o 
   2  13  11      237.00      289.34     21.89 o 
   3  13  11      278.83      322.02     16.57 o 
   4  13  11      119.31      131.31      9.44 o 
   5  13  11       69.88       69.05      8.74 o 
  -8  14  11        3.74       10.90     15.59 o 
  -7  14  11        5.65       18.19     14.41 o 
  -6  14  11        0.33       -1.59      7.58 o 
  -5  14  11       34.03       39.98      7.68 o 
  -4  14  11        4.96        1.35      6.59 o 
  -3  14  11       61.29       54.56      6.49 o 
  -2  14  11       39.77       39.58      6.21 o 
  -1  14  11       73.27       68.03      6.29 o 
   0  14  11       15.57       12.73      7.90 o 
   1  14  11      138.33      157.15      8.69 o 
   2  14  11        6.85       13.04      5.83 o 
   3  14  11       34.30       28.73      6.82 o 
   4  14  11       11.21        8.61      7.62 o 
  -7  15  11       48.13       47.48     12.86 o 
  -6  15  11       55.06       60.24      9.92 o 
  -5  15  11       62.57       73.70      8.69 o 
  -4  15  11       29.79       32.56      8.85 o 
  -3  15  11       67.77       83.64      8.29 o 
  -2  15  11      197.30      232.78     14.27 o 
  -1  15  11       17.76       10.28      7.34 o 
   0  15  11       69.84       69.98      7.00 o 
   1  15  11      106.94      121.76     10.36 o 
   2  15  11      180.92      226.33      8.89 o 
   3  15  11        9.02        2.09      3.24 o 
   4  15  11       52.08       48.29      8.38 o 
  -6  16  11        5.48        8.64     19.45 o 
  -5  16  11       64.75       52.96      9.49 o 
  -4  16  11       53.51       44.28      9.30 o 
  -3  16  11        9.74        1.05      4.21 o 
  -2  16  11       19.11       18.82      8.47 o 
  -1  16  11       20.25       12.88      8.63 o 
   0  16  11       13.14       13.62      9.30 o 
   1  16  11       19.87       11.43      8.38 o 
   2  16  11       16.34        1.21      3.97 o 
   3  16  11       22.42        9.32      8.93 o 
   4  16  11        0.04       -1.79     10.92 o 
  -5  17  11        1.94        0.31      1.87 o 
  -4  17  11        0.91        2.07     16.36 o 
  -3  17  11       85.19       86.40      9.39 o 
  -2  17  11      134.15      162.80      9.87 o 
  -1  17  11       39.44       41.64      7.95 o 
   0  17  11        7.82        5.26     10.93 o 
   1  17  11       57.33       66.29      9.83 o 
   2  17  11       35.08       26.39     12.07 o 
  -2  18  11        2.34       21.70     13.55 o 
  -1  18  11        7.11       18.73     19.17 o 
   0  18  11       10.58        4.32    285.03 o 
 -10   0  12      117.09      125.68     11.95 o 
  -9   0  12      206.06      210.36     21.72 o 
  -8   0  12      168.68      151.90     14.32 o 
  -7   0  12       62.44       51.72      6.13 o 
  -6   0  12      564.48      608.60     11.59 o 
  -5   0  12      724.82      757.56     10.77 o 
  -4   0  12      665.11      660.22     15.34 o 
  -3   0  12      851.41      795.84     36.94 o 
  -2   0  12      125.81      104.02      6.05 o 
  -1   0  12      203.21      220.73      6.79 o 
   0   0  12      208.01      244.43      7.54 o 
   1   0  12     4244.75     4296.50    117.43 o 
   2   0  12      972.70      932.08     78.08 o 
   3   0  12      125.88      128.50     12.60 o 
   4   0  12       33.99       24.40      8.29 o 
   5   0  12      264.06      210.04     15.51 o 
   6   0  12       71.39       46.94     21.95 o 
   7   0  12       54.51       21.27     18.44 o 
   8   0  12      135.97       99.78     26.82 o 
 -10   1  12        1.15       10.62      7.32 o 
  -9   1  12       21.58       35.57      6.05 o 
  -8   1  12       17.59       41.57      3.77 o 
  -7   1  12        4.56        4.71      2.44 o 
  -6   1  12       21.49       25.28      2.95 o 
  -5   1  12       56.65       44.87      3.57 o 
  -4   1  12      221.17      203.54      8.58 o 
  -3   1  12       53.71       61.20      3.69 o 
  -2   1  12      163.46      152.50      3.85 o 
  -1   1  12      237.65      244.45      5.05 o 
   0   1  12      161.73      155.29      4.95 o 
   1   1  12      124.13      140.27      3.69 o 
   2   1  12       48.33       41.42      4.29 o 
   3   1  12       11.09       -1.61      2.07 o 
   5   1  12       80.14       68.23     10.34 o 
   6   1  12        2.57        0.76     17.40 o 
   7   1  12        1.49        4.87    202.13 o 
 -10   2  12        1.74        3.18     39.39 o 
  -9   2  12      111.14      112.51      8.49 o 
  -8   2  12      273.09      250.39      7.79 o 
  -7   2  12      127.66      120.74      5.61 o 
  -6   2  12      152.37      147.26      6.33 o 
  -5   2  12      133.37      123.73      4.17 o 
  -4   2  12      106.82      114.37      7.47 o 
  -3   2  12      323.77      350.58      8.48 o 
  -2   2  12      260.11      258.76      4.41 o 
  -1   2  12        2.97        1.18      1.00 o 
   0   2  12      284.73      287.24      4.76 o 
   1   2  12      926.16      928.56     12.93 o 
   2   2  12      493.99      472.03     21.48 o 
   3   2  12       74.54       68.96      5.78 o 
   4   2  12      189.57      179.42      8.35 o 
   5   2  12       88.68       63.36      7.49 o 
   6   2  12       17.66        5.78     18.52 o 
   7   2  12       88.18       79.11     10.61 o 
 -10   3  12        7.97        6.02      8.37 o 
  -9   3  12        6.45        7.55      5.34 o 
  -8   3  12        8.93       27.25      3.74 o 
  -7   3  12       34.36       44.59      3.41 o 
  -6   3  12        4.45       -0.54      0.95 o 
  -5   3  12        4.27        2.12      4.91 o 
  -4   3  12      241.38      186.98      4.63 o 
  -3   3  12        7.15        8.46      3.83 o 
  -2   3  12       59.75       53.86      3.36 o 
  -1   3  12       30.03       19.85      3.09 o 
   0   3  12        6.95        7.16      3.09 o 
   1   3  12       36.09       14.22      5.65 o 
   2   3  12       52.13       45.26      4.14 o 
   3   3  12        7.61        2.78     10.96 o 
   4   3  12        0.10        3.63     17.30 o 
   6   3  12        8.38       -0.04      0.73 o 
   7   3  12        8.03        8.85     11.64 o 
 -10   4  12        2.07        0.79      2.92 o 
  -9   4  12       25.83       18.92      6.18 o 
  -8   4  12      161.62      166.82      9.05 o 
  -7   4  12      435.41      406.88     13.71 o 
  -6   4  12      223.11      209.44     10.87 o 
  -5   4  12        2.72       -0.71      0.73 o 
  -4   4  12       48.65       37.30      3.63 o 
  -3   4  12      147.26      150.91      6.24 o 
  -2   4  12     1061.49     1126.81     16.29 o 
  -1   4  12      172.68      188.08      4.21 o 
   0   4  12      215.88      225.11      4.06 o 
   1   4  12       83.19       88.46      3.21 o 
   2   4  12      471.89      529.76      8.08 o 
   3   4  12      163.34      173.37      6.24 o 
   4   4  12       81.44       83.88      8.39 o 
   5   4  12        1.89       -1.12      6.66 o 
   6   4  12       23.40       17.07     12.22 o 
   7   4  12       92.29       88.14     10.89 o 
 -10   5  12        1.07        2.98      4.93 o 
  -9   5  12        8.76       10.03      5.56 o 
  -8   5  12       34.03       28.34      4.74 o 
  -7   5  12        6.04       26.65      3.29 o 
  -6   5  12       32.59       37.42      3.32 o 
  -5   5  12       25.91       19.73      3.28 o 
  -4   5  12      243.71      212.77      4.66 o 
  -3   5  12        0.74       -0.11      0.63 o 
  -2   5  12       64.11       62.74      4.80 o 
  -1   5  12        7.69        8.19      2.59 o 
   0   5  12        7.84        0.32      1.95 o 
   1   5  12        2.82       -1.68      4.01 o 
   2   5  12       25.99       32.89      3.70 o 
   3   5  12       30.68       28.27      6.23 o 
   6   5  12       24.38       13.11     12.54 o 
   7   5  12        2.67        0.61     11.59 o 
 -10   6  12      112.76      110.63      7.57 o 
  -9   6  12      171.47      168.42     10.79 o 
  -8   6  12       40.07       35.29      5.55 o 
  -7   6  12      164.25      166.87      6.97 o 
  -6   6  12      309.33      318.78     11.59 o 
  -5   6  12      549.29      553.11     19.66 o 
  -4   6  12      243.88      245.33      8.26 o 
  -3   6  12       49.29       36.51      3.19 o 
  -2   6  12      225.86      240.46      6.17 o 
  -1   6  12     1572.92     1690.52     12.39 o 
   0   6  12      923.69     1034.08     13.89 o 
   1   6  12      469.29      521.68      7.63 o 
   2   6  12      181.74      189.66      5.32 o 
   3   6  12      262.39      264.48      7.75 o 
   4   6  12      146.57      129.18      7.22 o 
   5   6  12      120.89      141.72      9.54 o 
   6   6  12       41.46       28.27      9.37 o 
   7   6  12       66.74       56.22     17.54 o 
 -10   7  12        6.16       51.90     17.42 o 
  -9   7  12        0.97       34.78      5.71 o 
  -8   7  12       12.06        2.51      3.87 o 
  -7   7  12        0.83        3.79      7.95 o 
  -6   7  12        3.35        4.77      2.40 o 
  -5   7  12      107.05      138.46      6.08 o 
  -4   7  12      117.95      131.66      4.61 o 
  -3   7  12       32.02       27.34      3.79 o 
  -2   7  12      408.05      433.82     11.09 o 
  -1   7  12       19.40       22.83      3.99 o 
   0   7  12       98.65       94.07      3.56 o 
   1   7  12        7.06        3.56      2.97 o 
   2   7  12        9.37       11.49      4.08 o 
   3   7  12       55.87       57.76      5.67 o 
   4   7  12        1.99        4.23      7.07 o 
   5   7  12        1.83        2.29      7.18 o 
   6   7  12        5.08        4.05     12.47 o 
  -9   8  12      115.08      117.34      8.43 o 
  -8   8  12       24.18       19.40      6.92 o 
  -7   8  12       15.55       11.96      5.88 o 
  -6   8  12       90.80       86.10      4.45 o 
  -5   8  12      509.51      519.17     19.51 o 
  -4   8  12      355.57      377.72     12.19 o 
  -3   8  12       35.64       34.00      4.50 o 
  -2   8  12      104.89      113.44      5.79 o 
  -1   8  12      278.16      314.67      6.02 o 
   0   8  12      509.69      513.52     26.95 o 
   1   8  12      230.13      233.76      9.57 o 
   2   8  12      229.28      232.83     11.08 o 
   3   8  12       40.91       25.56      5.35 o 
   4   8  12      101.85      107.17      5.71 o 
   5   8  12      256.46      343.10     11.86 o 
   6   8  12      105.94      108.62      9.92 o 
  -9   9  12       17.93       20.49      9.50 o 
  -8   9  12       25.35       30.64      7.04 o 
  -7   9  12       21.79       17.79      5.87 o 
  -6   9  12       18.38        8.76      3.48 o 
  -5   9  12       20.31       12.90      3.91 o 
  -4   9  12       29.02       25.44      4.69 o 
  -3   9  12        2.39        0.83      1.80 o 
  -2   9  12      105.05      111.10      6.02 o 
  -1   9  12        0.00        2.16      6.40 o 
   0   9  12        7.18        1.69      2.13 o 
   1   9  12       39.10       29.56      3.64 o 
   2   9  12        4.47        1.95      1.68 o 
   3   9  12       11.28        8.00      3.18 o 
   4   9  12        2.89       -0.22      1.30 o 
   5   9  12       55.29       46.74      6.45 o 
   6   9  12        1.93       -0.20      0.96 o 
  -9  10  12        1.42        4.78      5.11 o 
  -8  10  12       52.41       61.11      8.75 o 
  -7  10  12       26.12       21.62      5.57 o 
  -6  10  12       82.05       85.70      6.17 o 
  -5  10  12       60.25       57.88      5.72 o 
  -4  10  12      109.87       95.69      5.85 o 
  -3  10  12       28.30       23.11      5.21 o 
  -2  10  12      144.61      167.06      6.70 o 
  -1  10  12      351.80      429.58     10.16 o 
   0  10  12      150.69      153.91      8.02 o 
   1  10  12        6.55        2.82      3.80 o 
   2  10  12       21.32       16.68      5.04 o 
   3  10  12      135.07      139.46      9.81 o 
   4  10  12       85.36       91.00      8.95 o 
   5  10  12       50.11       57.16      7.19 o 
  -9  11  12       39.98       23.68     17.40 o 
  -8  11  12        5.01        3.95      5.41 o 
  -7  11  12       28.08       20.60      5.79 o 
  -6  11  12        2.14        4.09      4.35 o 
  -5  11  12       28.08       20.71      5.48 o 
  -4  11  12        5.08        8.47      7.52 o 
  -3  11  12       16.33       19.14      6.00 o 
  -2  11  12      102.23       94.93      5.75 o 
  -1  11  12        3.42        6.22      4.00 o 
   0  11  12      131.51      142.13      7.53 o 
   1  11  12        0.89        0.65      1.03 o 
   2  11  12      122.74      136.29      8.12 o 
   3  11  12       72.90       93.93      7.02 o 
   4  11  12        8.32        0.13      1.33 o 
   5  11  12        0.02        2.30     12.88 o 
  -8  12  12       69.18       69.92     11.27 o 
  -7  12  12      115.01      108.88      8.43 o 
  -6  12  12       57.59       50.28      5.55 o 
  -5  12  12       92.90       99.56      6.54 o 
  -4  12  12      189.23      197.54     12.20 o 
  -3  12  12      101.58      102.55      7.07 o 
  -2  12  12       37.85       41.45      6.07 o 
  -1  12  12      851.92     1042.41     13.29 o 
   0  12  12      202.03      230.96     13.39 o 
   1  12  12        4.01        1.98      3.14 o 
   2  12  12        5.72        0.45      2.91 o 
   3  12  12      480.05      599.98     43.38 o 
   4  12  12      141.82      118.22      9.27 o 
   5  12  12       39.84       28.90     10.59 o 
  -7  13  12        2.21        7.16      5.05 o 
  -6  13  12        3.75        2.28     12.92 o 
  -5  13  12        0.05        3.08      7.83 o 
  -4  13  12        0.15        1.47      6.42 o 
  -3  13  12       48.53       45.10      6.48 o 
  -2  13  12      106.33      123.13      6.61 o 
  -1  13  12        1.03        5.53      4.83 o 
   0  13  12       60.55       77.12      8.03 o 
   1  13  12        6.97       11.40      7.67 o 
   2  13  12       46.85       41.68      5.82 o 
   3  13  12       43.43       38.48      6.40 o 
   4  13  12        6.27        4.51     13.22 o 
  -7  14  12      116.05      121.30     12.69 o 
  -6  14  12       15.88       10.20     10.93 o 
  -5  14  12       24.00       13.40      9.44 o 
  -4  14  12      136.17      156.46     13.97 o 
  -3  14  12      298.32      342.49     15.39 o 
  -2  14  12      155.04      187.02      8.11 o 
  -1  14  12       37.58       41.82      7.08 o 
   0  14  12      106.03      123.22     10.10 o 
   1  14  12      150.57      179.40      7.19 o 
   2  14  12      340.61      396.26     25.45 o 
   3  14  12       45.21       50.68      7.09 o 
   4  14  12        1.20       -1.41     35.80 o 
  -6  15  12       10.49       -0.12      0.51 o 
  -5  15  12       13.36        4.59     11.51 o 
  -4  15  12       22.38       25.81      9.35 o 
  -3  15  12       20.10       24.58      8.65 o 
  -2  15  12       11.00       10.11      6.53 o 
  -1  15  12        0.10       -1.31      4.34 o 
   0  15  12        1.56        1.63     31.95 o 
   1  15  12        3.51        6.03      9.36 o 
   2  15  12        0.57        4.95     11.92 o 
   3  15  12       12.28       12.33      9.81 o 
  -4  16  12       84.74      105.49      9.71 o 
  -3  16  12       78.47       77.18      9.27 o 
  -2  16  12       48.49       49.07      7.78 o 
  -1  16  12        3.74        2.04      7.36 o 
   0  16  12      107.94      124.83      8.88 o 
   1  16  12       79.17       90.41      9.16 o 
   2  16  12       25.55       24.26     10.06 o 
  -3  17  12       31.81       41.85     19.54 o 
  -2  17  12        0.00        5.92      8.86 o 
  -1  17  12        4.38        5.50     14.83 o 
  -2  18  12       61.66       85.34     24.06 o 
 -10   1  13       44.75       32.65      8.12 o 
  -9   1  13      146.26      141.03      6.49 o 
  -8   1  13      225.85      205.12      9.50 o 
  -7   1  13       65.84       57.26      4.85 o 
  -6   1  13      102.78       93.80      4.08 o 
  -5   1  13      179.62      187.37      9.05 o 
  -4   1  13      262.62      235.02      8.32 o 
  -3   1  13      850.99      858.90     23.27 o 
  -2   1  13      196.90      218.06      5.15 o 
  -1   1  13      222.26      200.97      4.38 o 
   0   1  13      253.89      215.95      4.14 o 
   1   1  13     1041.07     1095.03     12.41 o 
   2   1  13      279.99      320.48      6.41 o 
   3   1  13      113.56      112.08      5.41 o 
   4   1  13       36.19       26.19      8.70 o 
   5   1  13      111.12       81.86     12.04 o 
   6   1  13      199.60      175.90     13.58 o 
   7   1  13      121.56       94.32     17.89 o 
 -10   2  13       11.82       11.89     10.07 o 
  -9   2  13        0.04        0.64      2.41 o 
  -8   2  13        7.21       18.78      3.96 o 
  -7   2  13       37.67       39.52      4.80 o 
  -6   2  13        1.13        1.39      3.48 o 
  -5   2  13        0.35        0.07      9.13 o 
  -4   2  13        0.11        4.97      3.78 o 
  -3   2  13       30.80       33.90      3.89 o 
  -2   2  13       76.25       60.49      3.61 o 
  -1   2  13      118.98      105.89      3.95 o 
   0   2  13       28.17       19.94      3.52 o 
   1   2  13       57.05       47.03      4.29 o 
   2   2  13      423.39      449.16     11.49 o 
   3   2  13      179.65      154.53     10.80 o 
   4   2  13        4.61       -0.10      1.57 o 
   5   2  13      107.33       96.02      9.09 o 
   6   2  13       22.73       16.03     13.46 o 
   7   2  13       47.03       40.32     15.57 o 
  -9   3  13       39.91       32.93      6.38 o 
  -8   3  13      102.76      104.76      6.49 o 
  -7   3  13      142.39      140.02      5.69 o 
  -6   3  13        3.66       -0.44      2.46 o 
  -5   3  13       37.07       36.34      4.18 o 
  -4   3  13      176.62      177.04      9.44 o 
  -3   3  13      103.85       96.26      4.95 o 
  -2   3  13      493.72      489.86      7.56 o 
  -1   3  13      473.17      508.68      8.25 o 
   0   3  13      406.87      397.09      4.85 o 
   1   3  13        2.94        1.79      3.96 o 
   2   3  13      168.71      183.98      5.92 o 
   3   3  13       76.70       78.14      8.20 o 
   4   3  13       68.21       48.45      7.54 o 
   5   3  13        3.02        0.33      4.16 o 
   6   3  13       75.02       64.41     10.54 o 
 -10   4  13       38.27       54.77     23.56 o 
  -9   4  13        9.52       13.25      7.75 o 
  -8   4  13        2.85       14.06      3.86 o 
  -7   4  13      103.56       91.76      4.50 o 
  -6   4  13      127.08      102.26      4.27 o 
  -5   4  13       44.28       35.86      4.67 o 
  -4   4  13        0.28        2.79      2.00 o 
  -3   4  13        2.22        5.23      4.91 o 
  -2   4  13        0.02        2.72      4.52 o 
  -1   4  13       27.80       19.30      3.62 o 
   0   4  13       52.84       37.40      3.69 o 
   1   4  13      150.97      151.44      5.20 o 
   2   4  13        0.70        0.14      0.35 o 
   3   4  13        5.11        0.86      2.23 o 
   4   4  13       47.36       31.44     10.09 o 
   5   4  13       54.48       50.00     17.40 o 
   6   4  13        0.01        1.04     10.17 o 
 -10   5  13       40.64       47.60     23.98 o 
  -9   5  13      118.57      124.39      6.60 o 
  -8   5  13      107.05       94.07      5.86 o 
  -7   5  13       68.49       67.05      4.31 o 
  -6   5  13       21.53       22.48      4.22 o 
  -5   5  13       22.59       19.96      4.28 o 
  -4   5  13      388.30      419.37      9.69 o 
  -3   5  13      294.59      305.96      6.90 o 
  -2   5  13      226.89      246.72      6.53 o 
  -1   5  13      210.76      227.11      4.81 o 
   0   5  13      607.75      637.03     12.44 o 
   1   5  13      344.58      358.49      6.95 o 
   2   5  13       19.76       11.15      7.11 o 
   3   5  13       71.80       59.49      5.73 o 
   4   5  13      133.19      119.01      7.48 o 
   5   5  13      255.66      237.68     18.44 o 
   6   5  13      147.76      135.62     16.11 o 
 -10   6  13        0.04       49.43     22.88 o 
  -9   6  13       75.45       87.73      7.42 o 
  -8   6  13        3.14        3.50      4.78 o 
  -7   6  13       14.85       12.59      4.90 o 
  -6   6  13        4.05        8.04      3.40 o 
  -5   6  13       22.78       17.26      3.48 o 
  -4   6  13       12.20       11.81      4.13 o 
  -3   6  13       27.84       19.13      3.68 o 
  -2   6  13       16.83       13.55      4.44 o 
  -1   6  13        1.83       -0.24      1.17 o 
   0   6  13        9.95        1.90      2.60 o 
   1   6  13       40.01       39.34      4.72 o 
   2   6  13        8.12        2.81      9.28 o 
   3   6  13       29.82       29.55      6.03 o 
   4   6  13        1.54        0.10      4.49 o 
   5   6  13        3.82       11.76      8.50 o 
   6   6  13        1.86        1.65      9.09 o 
  -9   7  13      125.76      134.33      7.14 o 
  -8   7  13       22.30       13.21      8.14 o 
  -7   7  13       58.63       60.12      5.68 o 
  -6   7  13      355.27      376.26     17.24 o 
  -5   7  13      207.60      189.01      9.47 o 
  -4   7  13       44.98       39.73      4.76 o 
  -3   7  13      200.27      198.19      6.15 o 
  -2   7  13      469.02      534.62      8.64 o 
  -1   7  13      487.35      567.62     15.54 o 
   0   7  13      447.32      543.51      9.87 o 
   1   7  13      244.02      258.16      7.75 o 
   2   7  13       84.19       57.31      4.19 o 
   3   7  13      204.22      190.51      9.17 o 
   4   7  13      129.61      149.14      9.59 o 
   5   7  13       70.18       63.01      9.30 o 
  -9   8  13        0.10        5.04      4.94 o 
  -8   8  13        4.57        5.32      6.40 o 
  -7   8  13       60.19       52.85      5.82 o 
  -6   8  13        0.05       18.14      3.71 o 
  -5   8  13       19.09       23.58      4.09 o 
  -4   8  13      422.95      430.05     15.35 o 
  -3   8  13       13.37        3.11      3.81 o 
  -2   8  13       59.09       56.75      5.04 o 
  -1   8  13       21.49       17.48      4.70 o 
   0   8  13        7.88        6.42      3.83 o 
   1   8  13       37.62       41.59      4.77 o 
   2   8  13        2.79       -0.04      2.72 o 
   3   8  13       94.77      108.63      9.02 o 
   4   8  13       18.53       16.20      6.64 o 
   5   8  13        5.67       -0.82      3.18 o 
  -8   9  13       10.77       19.53     11.53 o 
  -7   9  13      212.25      237.53      8.63 o 
  -6   9  13      240.38      278.72      9.20 o 
  -5   9  13       30.00       26.00      5.06 o 
  -4   9  13        1.91       13.12      3.81 o 
  -3   9  13       44.09       50.28      6.37 o 
  -2   9  13      260.88      287.77      7.84 o 
  -1   9  13      232.88      260.49      6.96 o 
   0   9  13      170.35      197.58      6.01 o 
   1   9  13       59.47       57.75      4.67 o 
   2   9  13      171.13      184.57     10.06 o 
   3   9  13       82.82       87.71      7.43 o 
   4   9  13      170.02      191.19     19.14 o 
   5   9  13       14.15        0.72      1.93 o 
  -8  10  13        0.23        5.73      8.58 o 
  -7  10  13       10.91       26.88      6.06 o 
  -6  10  13       24.72       21.92      5.63 o 
  -5  10  13        0.11        9.43     18.85 o 
  -4  10  13       30.19       23.50      6.05 o 
  -3  10  13        0.64        0.94      4.89 o 
  -2  10  13       28.78       19.03      5.59 o 
  -1  10  13        2.78        0.09      0.74 o 
   0  10  13      102.40      116.35      5.41 o 
   1  10  13       24.32       19.10      5.28 o 
   2  10  13       20.61       15.19      4.84 o 
   3  10  13        0.12       -0.16      1.01 o 
   4  10  13      116.16      114.44      7.63 o 
   5  10  13        0.12        1.87    108.06 o 
  -8  11  13       26.80       36.47     10.25 o 
  -7  11  13       69.58       73.92      6.37 o 
  -6  11  13      133.02      129.56      8.78 o 
  -5  11  13      101.37       97.04      6.47 o 
  -4  11  13       36.26       33.85      8.07 o 
  -3  11  13        2.28        6.94      5.23 o 
  -2  11  13       13.14       14.55      6.58 o 
  -1  11  13      435.96      552.19     10.87 o 
   0  11  13      166.64      214.75      6.85 o 
   1  11  13       86.70       89.05      5.65 o 
   2  11  13       19.49       15.75      5.91 o 
   3  11  13      188.66      193.20     15.20 o 
   4  11  13      130.71      136.73      7.68 o 
  -7  12  13        0.88        7.03      7.23 o 
  -6  12  13       24.40       16.60      7.54 o 
  -5  12  13        3.67        3.03      7.04 o 
  -4  12  13       20.88       11.36      6.64 o 
  -3  12  13        4.89        2.25      4.23 o 
  -2  12  13        9.27        7.96      7.15 o 
  -1  12  13       46.99       47.40      6.02 o 
   0  12  13       34.77       30.41      6.34 o 
   1  12  13        3.51        2.02      8.38 o 
   2  12  13      110.61      109.72      6.11 o 
   3  12  13      102.78      135.30     13.74 o 
   4  12  13        5.87        3.98     13.49 o 
  -7  13  13       67.81       74.15     13.43 o 
  -6  13  13       29.20       18.21      9.20 o 
  -5  13  13      101.07      101.00      9.01 o 
  -4  13  13      125.29      159.34      9.76 o 
  -3  13  13      240.06      249.99      8.72 o 
  -2  13  13       57.84       62.63      6.92 o 
  -1  13  13       78.17       93.74      8.56 o 
   0  13  13      159.46      199.09      7.82 o 
   1  13  13      257.50      354.92      9.38 o 
   2  13  13      123.37      160.50      8.10 o 
   3  13  13       35.24       30.60      7.46 o 
  -5  14  13        2.58        3.06     21.48 o 
  -4  14  13        0.50        9.40      9.56 o 
  -3  14  13        4.30       10.67      5.62 o 
  -2  14  13        4.56        9.57      7.79 o 
  -1  14  13        9.52       11.75     12.32 o 
   0  14  13       46.78       58.00      7.36 o 
   1  14  13        3.08       10.24      8.17 o 
   2  14  13       51.79       79.36      8.23 o 
   3  14  13       36.29       38.65     10.33 o 
  -4  15  13       74.24       83.87      9.59 o 
  -3  15  13      136.46      170.40     14.38 o 
  -2  15  13      194.36      235.47      9.30 o 
   0  15  13       11.89        1.22      3.52 o 
   1  15  13       64.66       76.33      8.44 o 
   2  15  13      215.37      280.93     16.20 o 
  -3  16  13       10.53       -2.77     10.49 o 
  -2  16  13       25.17       14.65     10.92 o 
  -1  16  13        9.77        4.47     19.09 o 
   0  16  13        8.04        1.18      3.08 o 
  -9   0  14       46.44       39.41      9.46 o 
  -8   0  14      225.44      208.94     12.69 o 
  -7   0  14       98.90       80.55     12.18 o 
  -6   0  14       33.67       22.79      6.70 o 
  -5   0  14      278.03      251.78     45.75 o 
  -4   0  14       57.62       50.23     10.39 o 
  -3   0  14       86.41       59.99      6.32 o 
  -2   0  14      381.07      374.24     16.87 o 
  -1   0  14      876.46      888.80     19.09 o 
   0   0  14      196.11      222.74      6.50 o 
   1   0  14      651.45      728.61     11.64 o 
   2   0  14       69.76       69.11      6.66 o 
   3   0  14       56.77       58.02      9.79 o 
   5   0  14      372.06      332.65     19.46 o 
  -9   1  14       15.00       11.59      5.63 o 
  -8   1  14       53.31       57.24      4.48 o 
  -7   1  14       24.91       20.99      4.54 o 
  -6   1  14       16.82        6.83      2.96 o 
  -5   1  14       17.67       18.86      3.81 o 
  -4   1  14       85.16       74.62      5.58 o 
  -3   1  14       43.52       40.56      4.33 o 
  -2   1  14        2.88        9.67      4.46 o 
  -1   1  14       19.80       18.95      4.14 o 
   0   1  14        2.23       -1.37      1.77 o 
   1   1  14       51.16       50.56      4.32 o 
   2   1  14       31.42       20.26      4.88 o 
   3   1  14       60.18       52.41      8.37 o 
   4   1  14        2.05       -1.98      6.34 o 
   5   1  14       42.54       37.37      9.14 o 
   6   1  14       91.45       73.99     15.83 o 
  -9   2  14       72.51       71.76      6.34 o 
  -8   2  14       84.08       88.72      5.37 o 
  -7   2  14       40.88       43.28      4.72 o 
  -6   2  14       38.79       30.24      4.20 o 
  -5   2  14      195.96      203.95      8.97 o 
  -4   2  14       35.63       43.62      5.37 o 
  -3   2  14      131.12      133.28      6.39 o 
  -2   2  14      624.81      650.53     16.29 o 
  -1   2  14      566.21      563.84      8.83 o 
   0   2  14      109.71      103.21      4.18 o 
   1   2  14      101.73      105.33      4.82 o 
   2   2  14      482.31      525.97      7.61 o 
   3   2  14       32.14       23.29      5.87 o 
   4   2  14       26.15       16.27      8.17 o 
   5   2  14      166.47      141.91     11.21 o 
   6   2  14      229.78      187.34     16.69 o 
  -9   3  14       19.97       27.97      5.70 o 
  -8   3  14        1.78        6.40      5.09 o 
  -7   3  14       10.13        5.47      4.46 o 
  -6   3  14       60.50       40.04      4.62 o 
  -5   3  14       19.40       21.03      5.41 o 
  -4   3  14       50.42       48.41      6.15 o 
  -3   3  14        0.12        1.61      2.72 o 
  -2   3  14       67.63       66.16      4.68 o 
  -1   3  14       19.65       17.72      4.94 o 
   0   3  14        2.97       -0.24      0.52 o 
   1   3  14       66.27       54.90      4.86 o 
   2   3  14       46.66       52.82      5.00 o 
   3   3  14        0.80       -0.17      5.63 o 
   4   3  14       18.17       16.90      7.24 o 
   5   3  14        1.25        0.06      0.51 o 
   6   3  14       27.60       24.68     15.91 o 
  -9   4  14      106.12      113.93      6.80 o 
  -8   4  14       88.79       89.62      5.59 o 
  -7   4  14        1.83        1.28      3.41 o 
  -6   4  14        2.23       10.88      7.29 o 
  -5   4  14      125.73      111.71      5.37 o 
  -4   4  14      549.02      547.41     22.73 o 
  -3   4  14      174.81      180.13      6.26 o 
  -2   4  14      246.21      238.86      9.16 o 
  -1   4  14      250.54      260.19      6.12 o 
   0   4  14      176.19      162.12      5.53 o 
   1   4  14       23.68       19.19      5.71 o 
   2   4  14      175.31      177.50      6.48 o 
   3   4  14      157.18      168.61      7.86 o 
   4   4  14       82.53       91.13      7.31 o 
   5   4  14       89.53       77.24     11.11 o 
   6   4  14       77.72       56.04     18.91 o 
  -9   5  14       28.80       27.86      6.48 o 
  -8   5  14       33.62       35.85      5.86 o 
  -7   5  14       32.34       30.74      5.15 o 
  -6   5  14       36.33       29.60      4.45 o 
  -5   5  14       42.75       35.85      5.25 o 
  -4   5  14        1.60       20.84      3.25 o 
  -3   5  14        0.41       -1.57      5.73 o 
  -2   5  14        4.55       -0.08      1.22 o 
  -1   5  14        2.10       12.73      6.90 o 
   0   5  14      130.75      144.00      4.83 o 
   1   5  14      206.02      224.45      5.17 o 
   2   5  14        0.04        1.67      7.01 o 
   3   5  14       11.48        2.28      4.97 o 
   4   5  14       31.16       24.17     10.84 o 
   5   5  14        8.88        4.98     26.68 o 
  -9   6  14       18.59       14.78     12.31 o 
  -8   6  14       38.93       37.56      6.86 o 
  -7   6  14       36.66       31.02      5.17 o 
  -6   6  14      120.83      125.50      5.52 o 
  -5   6  14      104.32       94.94      4.92 o 
  -4   6  14      360.44      331.14     16.28 o 
  -3   6  14      117.65      110.44      7.51 o 
  -2   6  14      259.94      275.94      8.93 o 
  -1   6  14      302.25      314.23      8.09 o 
   0   6  14      118.21      108.05      5.72 o 
   1   6  14      154.31      150.15      6.23 o 
   2   6  14        8.92        0.49      2.07 o 
   3   6  14      135.28      137.89      9.12 o 
   4   6  14       53.47       46.44      9.59 o 
   5   6  14      152.21      163.72     17.60 o 
  -9   7  14       19.34       16.74     12.75 o 
  -7   7  14       18.82       17.99      5.82 o 
  -6   7  14        7.27       24.73      4.50 o 
  -5   7  14       42.74       33.39      4.79 o 
  -4   7  14       37.92       33.12      4.23 o 
  -3   7  14        0.20       -0.40      4.74 o 
  -2   7  14       13.99       11.48      5.38 o 
  -1   7  14        9.63       -1.62      4.15 o 
   0   7  14       34.73       37.04      5.30 o 
   1   7  14        1.68        0.94      3.89 o 
   2   7  14        0.07        0.49      9.27 o 
   3   7  14        8.21        4.35      7.20 o 
   4   7  14        2.56        5.91     13.45 o 
   5   7  14        0.17        1.52     10.41 o 
  -9   8  14       15.41       20.36     15.89 o 
  -8   8  14        1.88        0.71      1.43 o 
  -7   8  14       95.36      107.01      7.97 o 
  -6   8  14      219.33      225.47      8.94 o 
  -5   8  14       94.63      102.25      5.92 o 
  -4   8  14       20.64       21.62      5.11 o 
  -3   8  14      140.22      139.03      8.90 o 
  -2   8  14      193.85      212.45      5.82 o 
  -1   8  14      240.68      247.02      9.95 o 
   0   8  14      369.80      413.17      8.27 o 
   1   8  14       55.67       55.70      6.02 o 
   2   8  14       16.43       10.57      8.65 o 
   3   8  14      108.08      120.33      7.09 o 
   4   8  14      321.77      336.99     25.75 o 
   5   8  14       76.43       52.52     13.00 o 
  -8   9  14       10.97        0.51      5.27 o 
  -7   9  14       23.04       21.54      7.52 o 
  -6   9  14        1.87       10.18      7.63 o 
  -5   9  14       77.66       74.68      5.66 o 
  -4   9  14       54.04       51.29      5.46 o 
  -3   9  14        0.94        1.67      2.68 o 
  -2   9  14       15.94        6.99      5.53 o 
  -1   9  14        0.03        3.67     14.27 o 
   0   9  14        9.70       13.27      5.60 o 
   1   9  14       15.02       14.70      6.56 o 
   2   9  14       38.99       40.16      9.49 o 
   3   9  14        6.25        2.16      7.83 o 
   4   9  14        0.64        0.62      2.27 o 
  -8  10  14       47.29       52.96     14.28 o 
  -7  10  14       94.11       93.05      6.62 o 
  -6  10  14       22.33       17.52      7.58 o 
  -5  10  14        2.14        6.22     17.06 o 
  -4  10  14       81.29       90.08      6.42 o 
  -3  10  14      430.41      462.30     22.42 o 
  -2  10  14       85.00       93.13      6.11 o 
  -1  10  14       39.91       41.25      6.02 o 
   0  10  14      124.20      155.72      6.95 o 
   1  10  14       31.22       29.68      7.15 o 
   2  10  14       72.78       80.40      8.08 o 
   3  10  14      181.45      207.22     12.24 o 
   4  10  14       84.81       88.37     10.76 o 
  -7  11  14        0.33       12.44      6.40 o 
  -6  11  14       19.31       14.14      9.05 o 
  -5  11  14        3.86       -0.90     17.10 o 
  -4  11  14        0.88        0.42      3.08 o 
  -3  11  14       11.47       20.08      5.15 o 
  -2  11  14        1.05        2.09      4.05 o 
  -1  11  14       39.34       42.56      6.12 o 
   0  11  14       49.88       47.54      6.40 o 
   1  11  14        4.11        0.03      0.32 o 
   2  11  14       16.67        5.64      7.27 o 
   3  11  14       53.64       58.18      8.62 o 
   4  11  14        0.01        3.10    354.18 o 
  -7  12  14       91.12      118.18     13.77 o 
  -6  12  14        8.97       10.79      9.18 o 
  -5  12  14        5.56        0.69      5.01 o 
  -4  12  14      134.34      132.17      8.85 o 
  -3  12  14      372.37      450.52     12.01 o 
  -2  12  14       46.60       46.01      7.76 o 
  -1  12  14       16.21       14.41      8.20 o 
   0  12  14       24.95       25.21      7.00 o 
   1  12  14      134.19      158.24      7.54 o 
   2  12  14      118.49      159.29      8.09 o 
   3  12  14      155.66      162.50     19.26 o 
  -6  13  14        2.55        1.59     18.81 o 
  -5  13  14        3.43       -0.26      1.88 o 
  -4  13  14        0.24        0.18      7.23 o 
  -3  13  14        2.09        7.74      7.30 o 
  -2  13  14        1.01        1.98     14.04 o 
  -1  13  14        2.03        0.22      1.97 o 
   0  13  14        1.01       10.06      7.91 o 
   1  13  14        7.56       10.71      9.62 o 
   2  13  14       57.49       76.76      9.85 o 
  -5  14  14      109.98      134.34     22.90 o 
  -4  14  14       86.09       81.68     13.03 o 
  -3  14  14       49.05       56.02      8.01 o 
  -2  14  14       14.49        6.34      4.59 o 
  -1  14  14       37.06       43.68      8.53 o 
   0  14  14      254.41      312.44      8.70 o 
   1  14  14       84.45      102.75     11.93 o 
  -3  15  14       14.76       12.94     28.20 o 
  -2  15  14       32.52       14.79     27.90 o 
  -1  15  14       38.51       30.71     26.02 o 
  -8   1  15        8.88       11.45      7.75 o 
  -7   1  15       92.63       99.76      6.75 o 
  -6   1  15       81.54       76.81      4.76 o 
  -5   1  15       60.18       47.88      4.81 o 
  -4   1  15       98.43      104.29      8.46 o 
  -3   1  15      446.94      407.66     15.83 o 
  -2   1  15      305.12      286.11     12.88 o 
  -1   1  15       48.66       44.75      5.57 o 
   0   1  15       70.42       89.38      5.51 o 
   1   1  15      191.73      203.29      5.65 o 
   2   1  15       71.88       57.65      5.51 o 
   3   1  15       34.11       32.77      6.42 o 
   4   1  15      161.09      133.85     13.22 o 
   5   1  15      176.32      148.20     18.14 o 
  -8   2  15       10.16        8.34      5.30 o 
  -7   2  15        1.25        0.04      0.50 o 
  -6   2  15       71.70       65.27      4.61 o 
  -5   2  15       40.99       33.46      5.14 o 
  -4   2  15       64.01       54.67      6.21 o 
  -3   2  15       11.37       19.27      5.38 o 
  -2   2  15        4.14       10.22      4.56 o 
  -1   2  15        3.73        1.96      5.15 o 
   0   2  15       45.12       33.64      6.35 o 
   1   2  15       19.26       21.51      5.82 o 
   2   2  15       14.83        6.94      2.66 o 
   3   2  15        3.62        0.07      2.00 o 
   4   2  15        3.31       -0.63      5.93 o 
   5   2  15       19.59       26.00     16.98 o 
  -9   3  15       14.60       19.09     15.65 o 
  -8   3  15       52.90       65.68      5.69 o 
  -7   3  15       48.57       38.81      5.25 o 
  -6   3  15       57.73       55.63      4.67 o 
  -5   3  15      306.62      314.24     16.81 o 
  -4   3  15      226.37      194.51     13.46 o 
  -3   3  15      207.04      168.47      8.91 o 
  -2   3  15      251.09      224.38      9.42 o 
  -1   3  15      112.83      109.86      5.46 o 
   0   3  15      101.11       98.75      6.85 o 
   1   3  15       69.71       71.63      7.05 o 
   2   3  15      171.85      176.12      6.85 o 
   3   3  15       68.01       64.88      7.61 o 
   4   3  15      186.47      228.33     14.18 o 
   5   3  15       73.25       70.10     23.01 o 
  -9   4  15        0.41       21.76     16.30 o 
  -8   4  15      107.25       95.83      5.85 o 
  -7   4  15        0.87        0.04      1.22 o 
  -6   4  15       32.40       25.57      4.59 o 
  -5   4  15        1.38        2.00      2.78 o 
  -4   4  15       55.85       52.58      5.07 o 
  -3   4  15       47.09       27.24      5.72 o 
  -2   4  15        0.33        4.79     10.10 o 
  -1   4  15        7.26        6.66      6.98 o 
   1   4  15       85.87       70.98      7.15 o 
   2   4  15       19.90       25.65      6.86 o 
   3   4  15       27.47       18.46      8.49 o 
   4   4  15        6.83        0.61      8.89 o 
  -8   5  15       17.64       26.20      6.64 o 
  -7   5  15       17.42       15.69      6.06 o 
  -6   5  15      254.72      252.44     14.01 o 
  -5   5  15      141.15      156.31      6.00 o 
  -4   5  15      146.21      145.97      5.04 o 
  -3   5  15       52.96       47.80      5.58 o 
  -2   5  15      251.21      230.43     10.73 o 
  -1   5  15      308.57      291.32      7.67 o 
   0   5  15       39.75       27.41      5.59 o 
   1   5  15       39.35       28.38      7.70 o 
   2   5  15       79.97       99.02      6.94 o 
   3   5  15      489.05      620.72     13.93 o 
   4   5  15      139.06      155.67     10.11 o 
  -8   6  15        0.72        1.28      6.65 o 
  -7   6  15       18.24        6.06      3.57 o 
  -6   6  15        0.12       12.33      3.75 o 
  -5   6  15       37.20       36.00      6.89 o 
  -4   6  15        0.07        1.78      2.41 o 
  -3   6  15       18.19        0.56      2.62 o 
  -2   6  15      120.50      117.82      6.80 o 
  -1   6  15       19.37        9.45      6.09 o 
   0   6  15       15.87        3.35      4.25 o 
   1   6  15        4.74        1.55      4.31 o 
   2   6  15       29.84       19.81     16.53 o 
   3   6  15        4.20        0.04      1.26 o 
   4   6  15        1.80        0.47     59.19 o 
  -8   7  15       12.62        2.11     15.35 o 
  -7   7  15       16.81       18.37      7.46 o 
  -6   7  15      120.52      133.29      7.05 o 
  -5   7  15       28.94       18.05      6.60 o 
  -4   7  15      131.36      119.49      7.76 o 
  -3   7  15      270.56      253.09     10.17 o 
  -2   7  15       87.17       83.12      6.08 o 
  -1   7  15       26.25       12.72      6.97 o 
   0   7  15       71.25       53.81      5.56 o 
   1   7  15      223.74      244.94      9.96 o 
   2   7  15       32.54       29.45      9.68 o 
   3   7  15       12.01        1.26      6.38 o 
   4   7  15       26.44       11.64     10.91 o 
  -7   8  15       28.15       13.40     11.47 o 
  -6   8  15       56.97       48.73      7.63 o 
  -5   8  15        0.95        8.74      7.71 o 
  -4   8  15        6.14        6.95      6.12 o 
  -3   8  15        4.07        3.79      4.99 o 
  -2   8  15       20.67       14.14      6.14 o 
  -1   8  15        0.01        6.17      9.66 o 
   0   8  15       11.89       10.58      6.24 o 
   1   8  15       86.98       95.34      6.52 o 
   2   8  15       35.63       22.83     10.39 o 
   3   8  15        0.01        2.85     15.98 o 
   4   8  15        4.43        1.12      3.87 o 
  -7   9  15        0.79       -0.90      2.51 o 
  -6   9  15        0.95        8.41      9.06 o 
  -5   9  15      229.24      231.05      7.26 o 
  -4   9  15      211.99      234.42     11.99 o 
  -3   9  15      124.50      133.29      8.07 o 
  -2   9  15       55.51       46.62      5.96 o 
  -1   9  15      122.01      130.62      7.39 o 
   0   9  15      286.44      332.66     11.16 o 
   1   9  15       82.33      104.55      7.82 o 
   2   9  15       37.67       35.90     10.87 o 
   4   9  15      110.77       85.76     18.99 o 
  -6  10  15        2.20        0.37     12.14 o 
  -5  10  15       48.12       53.82      7.99 o 
  -4  10  15        1.71       11.76      6.23 o 
  -3  10  15       15.07       21.96      6.64 o 
  -2  10  15       42.40       34.95      6.04 o 
  -1  10  15        7.97        3.78      5.09 o 
   0  10  15       15.92       15.76      9.76 o 
   1  10  15        0.61        1.26    141.56 o 
   2  10  15       11.89        4.86     12.93 o 
  -6  11  15        3.08        4.63     13.55 o 
  -5  11  15       38.26       36.84      6.71 o 
  -4  11  15       96.33      111.63     11.98 o 
  -3  11  15      119.35      139.94      6.87 o 
  -2  11  15      170.59      232.41      8.82 o 
  -1  11  15      155.07      172.96     11.13 o 
   0  11  15       65.55       59.96      7.54 o 
   1  11  15       32.58       22.49      9.05 o 
   2  11  15       89.37       97.86     12.16 o 
  -6  12  15        5.64        8.29     16.73 o 
  -5  12  15        1.12       -1.24     16.59 o 
  -3  12  15       15.03        6.75      4.94 o 
  -2  12  15        7.08       10.00     11.83 o 
  -1  12  15       33.08       29.56      7.83 o 
   0  12  15       44.71       50.86      8.97 o 
   1  12  15       37.34       37.86      9.59 o 
  -5  13  15       20.13        2.08     52.45 o 
  -3  13  15       44.42       42.27     10.45 o 
  -2  13  15       46.97       61.38      8.74 o 
  -1  13  15      104.46      127.76      8.20 o 
   0  13  15       42.54       52.14     13.75 o 
   1  13  15        4.47        5.25     14.56 o 
  -1  14  15       38.55       24.11     22.64 o 
  -8   0  16        6.38        0.96      4.34 o 
  -7   0  16      157.28      144.76     12.38 o 
  -6   0  16       75.64       76.90      7.34 o 
  -5   0  16        6.77        5.13     21.38 o 
  -4   0  16       55.88       48.80     13.55 o 
  -3   0  16      108.04       82.00     13.65 o 
  -2   0  16      419.95      491.17     42.35 o 
  -1   0  16      192.49      201.50      9.03 o 
   0   0  16        5.02        6.73     12.56 o 
   1   0  16      197.10      253.73     13.92 o 
   2   0  16       23.08       17.03      8.83 o 
   3   0  16      583.87      812.41     14.86 o 
   4   0  16      129.20      143.35     21.88 o 
  -8   1  16        1.33        1.14      7.22 o 
  -7   1  16        0.51        7.76      3.91 o 
  -6   1  16      124.34      124.71      5.29 o 
  -5   1  16        1.14        4.61      9.03 o 
  -4   1  16        1.83        5.80      7.37 o 
  -3   1  16       11.77       18.61      6.05 o 
  -2   1  16       14.36       23.13      6.93 o 
  -1   1  16       11.84       13.29      6.60 o 
   0   1  16        0.11        1.77      1.92 o 
   1   1  16        2.36        0.14      3.83 o 
   2   1  16        2.46        5.14     16.18 o 
   3   1  16       39.58       49.69      7.37 o 
   4   1  16       18.99       12.08     11.04 o 
  -8   2  16       60.73       64.59      7.94 o 
  -7   2  16      173.49      173.55      8.30 o 
  -6   2  16        7.44       17.15      4.17 o 
  -5   2  16       61.94       57.33      5.66 o 
  -4   2  16      468.11      448.16     12.31 o 
  -3   2  16      361.34      363.13     15.90 o 
  -2   2  16       47.83       41.75      7.48 o 
  -1   2  16       90.97       85.11      7.26 o 
   0   2  16      133.40      128.08      9.75 o 
   1   2  16       25.21       21.80      9.06 o 
   2   2  16      233.37      263.86      8.98 o 
   3   2  16      244.62      295.30     35.16 o 
   4   2  16       93.37       91.00     15.60 o 
  -8   3  16       18.56       18.92      7.04 o 
  -7   3  16       23.93       32.15      4.93 o 
  -6   3  16      108.51      103.42      5.43 o 
  -5   3  16        1.81        0.38      2.55 o 
  -4   3  16        1.01       21.76      6.26 o 
  -3   3  16        6.93       16.44      5.42 o 
  -2   3  16        5.58        4.95     12.63 o 
  -1   3  16        7.19        5.65     13.25 o 
   0   3  16        0.27        1.12     18.95 o 
   1   3  16        1.55        4.22      9.07 o 
   2   3  16        4.84        6.65      6.59 o 
   3   3  16       27.12        3.59      8.98 o 
  -8   4  16       66.74       71.37      8.25 o 
  -7   4  16       74.06       73.71      5.46 o 
  -6   4  16       52.31       48.86      5.08 o 
  -5   4  16      185.35      182.87      8.98 o 
  -4   4  16      420.12      457.74     17.71 o 
  -3   4  16      154.53      140.88      8.43 o 
  -2   4  16        9.85        4.91      5.24 o 
  -1   4  16      126.55      111.37      5.87 o 
   0   4  16      150.50      153.39     11.67 o 
   1   4  16      197.24      217.43      8.81 o 
   2   4  16      295.38      345.87     16.30 o 
   3   4  16      135.69      126.11      9.33 o 
   4   4  16        6.27       -1.28      6.96 o 
  -8   5  16       14.46        6.01     82.30 o 
  -7   5  16       29.13       21.95      5.74 o 
  -6   5  16        1.63        9.14      4.62 o 
  -5   5  16        1.43        4.43      4.66 o 
  -4   5  16        0.00       12.43      8.82 o 
  -3   5  16       19.03       12.83      6.70 o 
  -2   5  16       62.67       60.00      6.17 o 
  -1   5  16        1.64        1.76      5.27 o 
   0   5  16        5.29       -2.49      3.95 o 
   1   5  16       55.88       56.55      8.27 o 
   2   5  16       36.89       31.12     10.84 o 
   3   5  16       47.31       49.06     13.08 o 
   4   5  16        7.53        3.18     70.65 o 
  -7   6  16        8.11        0.58      2.61 o 
  -6   6  16      133.03      140.73     12.47 o 
  -5   6  16       86.38       84.15      8.19 o 
  -4   6  16       41.17       31.17      5.62 o 
  -3   6  16       13.85        1.08      2.32 o 
  -2   6  16       47.89       34.44      6.26 o 
  -1   6  16      105.37       97.64      7.28 o 
   0   6  16       61.43       59.02      6.82 o 
   1   6  16       79.58       81.88      8.72 o 
   3   6  16       82.33       82.53     17.42 o 
   4   6  16       74.08       93.12     17.99 o 
  -7   7  16       13.76       18.99     13.98 o 
  -6   7  16       14.40       19.70      6.85 o 
  -5   7  16        8.16       12.64     11.06 o 
  -4   7  16        4.11       -0.01      0.89 o 
  -3   7  16        3.26        3.06     11.34 o 
  -2   7  16       12.71        6.49     10.41 o 
  -1   7  16       13.43        0.00      3.49 o 
   0   7  16        7.03       -0.52      1.97 o 
   1   7  16        3.06       -1.37     12.59 o 
  -6   8  16      130.56      143.59      9.25 o 
  -5   8  16      118.48      118.76      8.91 o 
  -4   8  16       14.86       11.85      6.81 o 
  -3   8  16      115.46      120.13      6.98 o 
  -2   8  16      107.69       93.86      6.79 o 
  -1   8  16       52.70       36.58      6.74 o 
   0   8  16       94.65      100.06      9.53 o 
   1   8  16       89.48       98.87      9.15 o 
   2   8  16       27.77       14.50     12.22 o 
  -6   9  16        2.66       19.57      8.36 o 
  -5   9  16       23.61       34.38      6.56 o 
  -4   9  16        0.41        3.74      4.77 o 
  -3   9  16        0.95        3.54      5.61 o 
  -2   9  16        8.87        2.43      2.19 o 
   0   9  16       24.31        1.59      8.27 o 
   1   9  16       14.34       13.38     13.71 o 
   2   9  16        9.06        3.59    188.73 o 
  -5  10  16      275.39      290.82     14.67 o 
  -4  10  16      113.17      129.59     10.97 o 
  -3  10  16       54.94       63.15      6.82 o 
  -2  10  16       68.00       63.85      7.40 o 
  -1  10  16       26.09       18.85      8.97 o 
   0  10  16      129.20      131.24      9.76 o 
   1  10  16      181.27      215.55     23.20 o 
  -5  11  16       16.57       37.03     13.84 o 
  -4  11  16        1.92       13.63     11.19 o 
  -3  11  16       29.80       28.81      8.07 o 
  -2  11  16       24.77       31.45      7.44 o 
  -1  11  16        4.41        5.20     12.07 o 
   0  11  16       11.20       14.65      9.20 o 
   1  11  16        1.56        7.46     14.92 o 
  -2  12  16       41.57       24.92     20.97 o 
  -1  12  16       14.64       13.45     20.07 o 
  -7   1  17      111.95      120.89      6.74 o 
  -6   1  17       56.95       50.42      5.67 o 
  -5   1  17       22.72       16.85      7.87 o 
  -4   1  17      126.50      134.41     10.65 o 
  -3   1  17       51.15       51.73     10.76 o 
  -2   1  17       77.13       81.37      7.57 o 
  -1   1  17        3.08       12.67      9.58 o 
   0   1  17       16.58       11.53     10.02 o 
   1   1  17      130.55      149.54      8.84 o 
   2   1  17      290.78      359.95     10.31 o 
   3   1  17       88.91       85.57     13.85 o 
  -7   2  17        4.42        2.14      3.85 o 
  -6   2  17       82.00       78.36      5.48 o 
  -5   2  17       24.89       21.32      5.88 o 
  -4   2  17       69.58      102.78     14.71 o 
  -3   2  17       21.25       48.03      9.98 o 
  -2   2  17       93.15       98.07      7.84 o 
  -1   2  17       28.64       30.64      8.59 o 
   0   2  17       13.66       12.77     10.63 o 
   1   2  17        2.51        2.20     51.53 o 
   2   2  17        2.91        0.57      6.83 o 
  -7   3  17       79.40       87.64      8.50 o 
  -6   3  17       90.09       93.20      5.72 o 
  -5   3  17      229.77      218.97      7.53 o 
  -4   3  17       57.78       53.12      7.96 o 
  -3   3  17       87.07       94.83     13.66 o 
  -2   3  17      134.85      163.77      8.22 o 
  -1   3  17      187.85      195.53      8.48 o 
   0   3  17       46.92       35.88      8.81 o 
   1   3  17      119.19      131.40      9.23 o 
   2   3  17      352.32      425.06     14.77 o 
   3   3  17      111.77      107.90     14.51 o 
  -7   4  17        9.15       13.57      9.50 o 
  -6   4  17        0.22        5.41     10.11 o 
  -5   4  17       26.12       26.68      5.81 o 
  -4   4  17        8.79       26.85     11.05 o 
  -3   4  17       12.39       13.31     11.15 o 
  -2   4  17        0.01        9.78     12.80 o 
  -1   4  17        4.85        9.12      7.77 o 
   0   4  17        3.46        2.27      8.09 o 
   2   4  17        0.23        6.68     18.77 o 
  -7   5  17       24.73       23.39     14.20 o 
  -6   5  17       54.07       54.54      6.69 o 
  -5   5  17      119.72      129.07      8.89 o 
  -4   5  17       80.81       73.24      6.96 o 
  -3   5  17       27.98        2.15      7.93 o 
  -2   5  17       42.17       28.92      6.30 o 
  -1   5  17      147.68      149.56      7.72 o 
   0   5  17       93.29       96.47      8.64 o 
   1   5  17      147.73      165.43     11.86 o 
   2   5  17       69.62       83.57     12.30 o 
  -6   6  17        4.89        7.80     14.45 o 
  -5   6  17        0.31       12.87     10.11 o 
  -4   6  17       17.31        5.17      7.65 o 
  -2   6  17        0.95        2.22      5.44 o 
  -1   6  17       20.86       20.88      8.54 o 
   1   6  17       21.85       28.07     11.65 o 
   2   6  17        7.97        8.50     16.18 o 
  -6   7  17       59.37       54.04     18.56 o 
  -5   7  17       76.75       78.27     12.45 o 
  -4   7  17       47.58       41.00      7.43 o 
  -3   7  17        5.57        3.57      8.11 o 
  -2   7  17        1.81       -0.57      1.92 o 
  -1   7  17       91.18       93.78      7.43 o 
   0   7  17      132.58      148.01     10.84 o 
   1   7  17       23.43       23.23     16.61 o 
  -5   8  17        4.20       19.09     15.04 o 
  -4   8  17       29.21       26.30      7.51 o 
  -3   8  17        0.00       -0.01      0.37 o 
  -2   8  17       32.07       28.36      7.42 o 
  -1   8  17        4.69        2.17      6.67 o 
  -4   9  17       23.51       26.77     18.83 o 
  -3   9  17      124.48      110.12      7.84 o 
  -2   9  17       96.03       86.06      7.84 o 
  -1   9  17       21.97       16.48      9.38 o 
   0   9  17       68.57       75.98     10.85 o 
  -2  10  17       10.05        8.92     20.48 o 
  -1  10  17       17.59       14.49     10.93 o 
   0  10  17        0.05        9.88     20.91 o 
  -5   0  18       30.47       29.31     12.83 o 
  -4   0  18      160.58      179.62     16.95 o 
  -3   0  18      227.90      232.35     17.48 o 
  -2   0  18        1.51        8.54     13.53 o 
  -1   0  18      185.22      162.18     16.93 o 
   0   0  18      164.29      202.99     17.18 o 
   1   0  18      438.44      566.55     20.72 o 
   2   0  18       56.36       57.22     18.64 o 
  -6   1  18       18.82        9.05     21.86 o 
  -5   1  18       10.98        3.90     17.80 o 
  -4   1  18       14.07       32.85     10.78 o 
  -3   1  18        4.37       20.28     10.70 o 
  -2   1  18        2.24        0.26     12.55 o 
  -1   1  18        3.38       14.10      9.40 o 
   0   1  18        0.04       13.43      8.56 o 
   1   1  18        1.33       15.49      8.17 o 
   2   1  18        9.63       16.64     11.86 o 
  -6   2  18      151.82      157.80     13.53 o 
  -5   2  18       40.09       35.08      6.95 o 
  -4   2  18       28.58       35.29     17.79 o 
  -3   2  18       75.98       80.85     11.79 o 
  -2   2  18       37.28       32.23     10.01 o 
  -1   2  18       59.43       45.61      9.44 o 
   0   2  18      176.26      214.93     11.47 o 
   1   2  18      149.07      172.09     14.25 o 
   2   2  18       56.99       62.37     12.99 o 
  -6   3  18       11.69       11.98     11.08 o 
  -5   3  18        0.72       10.48      7.83 o 
  -4   3  18       38.92       20.99      8.82 o 
  -3   3  18        6.14        9.93     11.90 o 
  -2   3  18        5.38       18.82      8.07 o 
  -1   3  18       20.87       28.33      9.25 o 
   0   3  18        1.37        1.71     24.76 o 
   1   3  18        0.45       -1.09      8.82 o 
  -6   4  18      100.14       76.92     13.20 o 
  -5   4  18      110.99      126.44     11.60 o 
  -4   4  18       15.74        4.77      6.43 o 
  -3   4  18       50.60       49.97     10.55 o 
  -2   4  18       71.89       69.57      9.60 o 
  -1   4  18      220.32      230.78     11.61 o 
   0   4  18      158.76      159.73     10.46 o 
   1   4  18       74.53       70.66     12.67 o 
  -5   5  18        2.12        7.03     18.13 o 
  -4   5  18       11.64        6.10      9.18 o 
  -3   5  18       28.36       29.65     10.82 o 
  -2   5  18       19.01       19.44     10.86 o 
  -1   5  18        1.86        0.33      4.67 o 
   0   5  18        9.59        0.39      1.07 o 
  -3   6  18       55.57       54.44     12.87 o 
  -2   6  18       41.77       38.79      9.25 o 
  -1   6  18       21.17       18.67     15.60 o 
   0   6  18       34.55       21.61     16.59 o 
  -3   7  18        3.20       -1.26    210.25 o 
  -2   7  18        0.91        2.45     73.50 o 
  -1   7  18       10.24        0.47      1.59 o 
  -1   3  19      173.55      204.36     16.67 o 
  -2   4  19       12.26        2.63     16.16 o 
  -1   4  19       32.72       14.37     16.57 o 
                                                 
